# Supplementary material for: An epidemiological study on face masks and acne in a Nigerian population
Source: PLoS One. 2022 May 19;17(5):e0268224. doi: 10.1371/journal.pone.0268224 (PMC9119463; doi:10.1371/journal.pone.0268224)
Supplement: S1 Data — (XLSX) [file pone.0268224.s002.xlsx]

## Sheet: Sheet1
Age	Sex	Occupation	Prior history of allergies	Prior history of acne	Severity of previous acne	Duration of wearing face mask daily (Average)	Type of face mask most frequently used	Worsening of acne since consistent use of face mask	Development of acne for first time since concistent use of face mask	Acne development resulted in decreased use of face mask	Duration of acne since consistent use of face mask	Medical attention sought for acne	New or worsening acne
21-30	F	Farming	No	Yes	mild	9-12 hours	Surgical mask	Yes	No	Yes	1-3 months	No	Yes
31-40	F	Health worker	No	Yes	mild	9-12 hours	N95	Yes	No	No	1-3 months	Yes	Yes
31-40	F	Health worker	No	Yes	mild	never	N/A	No	No	N/A	N/A	N/A	No
31-40	M	Civil servant other than health care worker	No	No	NA	3-4 hours	Surgical mask	No	No	N/A	N/A	N/A	No
31-40	F	Farming	Yes	Yes	mild	9-12 hours	N95	Yes	No	Yes	1-3 months	No	Yes
31-40	M	Unemployed	No	No	NA	9-12 hours	Surgical mask	No	No	N/A	N/A	N/A	No
51 above	F	Business	Yes	Yes	Moderate	9-12 hours	Surgical mask	Yes	No	Yes	1-3 months	No	Yes
21-30	F	Self- employed	No	No	NA	9-12 hours	Surgical mask	No	No	N/A	N/A	N/A	No
21-30	F	Unemployed	No	No	NA	never	N/A	No	No	N/A	N/A	N/A	No
21-30	M	Business	Yes	No	NA	5-8 Hours	Surgical mask	No	No	N/A	N/A	N/A	No
21-30	F	Unemployed	No	No	NA	5-8 Hours	Surgical mask	No	No	N/A	N/A	N/A	No
31-40	F	Health worker	Yes	Yes	Moderate	9-12 hours	Surgical mask	Yes	No	No	1-3 months	No	Yes
21-30	F	Unemployed	No	No	NA	9-12 hours	Surgical mask	No	No	N/A	N/A	N/A	No
21-30	M	Business	No	No	NA	1-2 hours	Cloth	No	No	N/A	N/A	N/A	No
31-40	F	Health worker	No	No	NA	1-2 hours	Surgical mask	No	No	N/A	N/A	N/A	No
21-30	F	Health worker	No	No	NA	9-12 hours	Surgical mask	No	No	N/A	N/A	N/A	No
21-30	M	Self- employed	No	Yes	mild	1-2 hours	Surgical mask	No	No	N/A	N/A	N/A	No
51 above	M	Civil servant other than health care worker	No	Yes	mild	5-8 Hours	Cloth	No	No	N/A	N/A	N/A	No
21-30	F	Health worker	No	Yes	mild	1-2 hours	Surgical mask	No	No	N/A	N/A	N/A	No
21-30	F	Unemployed	Yes	No	NA	3-4 hours	Surgical mask	Yes	Yes	Yes	1-3 months	No	Yes
21-30	F	Health worker	No	Yes	mild	3-4 hours	Surgical mask	No	No	N/A	N/A	N/A	No
21-30	F	Health worker	No	Yes	mild	3-4 hours	Surgical mask	No	No	N/A	N/A	N/A	No
31-40	M	Farming	Yes	No	NA	3-4 hours	Surgical mask	No	No	N/A	N/A	N/A	No
21-30	F	Health worker	No	Yes	mild	1-2 hours	Cloth	No	No	N/A	N/A	N/A	No
31-40	M	Civil servant other than health care worker	Yes	Yes	mild	3-4 hours	Surgical mask	No	No	N/A	N/A	N/A	No
21-30	F	Health worker	No	No	NA	5-8 Hours	Surgical mask	No	No	N/A	N/A	N/A	No
31-40	M	Unemployed	Yes	Yes	mild	5-8 Hours	Surgical mask	Yes	No	Yes	1-3 months	Yes	Yes
31-40	M	Self- employed	No	No	NA	3-4 hours	Surgical mask	No	No	N/A	N/A	N/A	No
31-40	M	Self- employed	Yes	No	NA	3-4 hours	Cloth	Yes	Yes	Yes	1-3 months	No	Yes
31-40	M	Business	Yes	No	NA	3-4 hours	Surgical mask	No	No	N/A	N/A	N/A	No
31-40	M	Business	Yes	No	NA	9-12 hours	Cloth	Yes	Yes	Yes	1-3 months	Yes	Yes
21-30	F	Business	Yes	No	NA	9-12 hours	Surgical mask	Yes	Yes	Yes	1-3 months	No	Yes
21-30	F	Health worker	No	Yes	Moderate	1-2 hours	Cloth	No	No	N/A	N/A	N/A	No
41-50	M	Health worker	No	No	NA	5-8 Hours	Surgical mask	No	No	N/A	N/A	N/A	No
31-40	F	Health worker	Yes	No	NA	1-2 hours	Cloth	No	No	N/A	N/A	N/A	No
21-30	M	Health worker	Yes	No	NA	5-8 Hours	Surgical mask	No	No	N/A	N/A	N/A	No
21-30	M	Business	No	No	NA	3-4 hours	Surgical mask	No	No	N/A	N/A	N/A	No
51 above	F	Business	No	No	NA	5-8 Hours	N95	No	No	N/A	N/A	N/A	No
41-50	F	Unemployed	No	Yes	Moderate	1-2 hours	Surgical mask	No	No	N/A	N/A	N/A	No
31-40	M	Business	Yes	Yes	Moderate	1-2 hours	Surgical mask	Yes	No	Yes	1-3 months	No	Yes
21-30	M	Self- employed	No	Yes	mild	9-12 hours	N95	No	No	N/A	N/A	N/A	No
41-50	F	Farming	No	No	NA	12 hours and above	Surgical mask	No	No	N/A	N/A	N/A	No
21-30	M	Unemployed	No	Yes	mild	9-12 hours	N95	Yes	No	No	less than a month	No	Yes
21-30	M	Business	Yes	No	NA	1-2 hours	Surgical mask	No	No	N/A	N/A	N/A	No
31-40	F	Civil servant other than health care worker	No	No	NA	1-2 hours	Surgical mask	Yes	Yes	No	less than a month	No	Yes
41-50	M	Self- employed	No	No	NA	3-4 hours	Surgical mask	No	No	N/A	N/A	N/A	No
51 above	F	Farming	No	No	NA	3-4 hours	Cloth	No	No	N/A	N/A	N/A	No
41-50	F	Unemployed	No	No	NA	1-2 hours	Surgical mask	Yes	Yes	Yes	1-3 months	No	Yes
31-40	M	Farming	No	Yes	severe	12 hours and above	N95	Yes	No	Yes	1-3 months	Yes	Yes
41-50	F	Civil servant other than health care worker	No	No	NA	1-2 hours	Cloth	No	No	N/A	N/A	N/A	No
21-30	M	Business	No	No	NA	3-4 hours	Surgical mask	No	No	N/A	N/A	N/A	No
21-30	M	Self- employed	No	Yes	Moderate	9-12 hours	Cloth	Yes	No	Yes	1-3 months	Yes	Yes
41-50	F	Civil servant other than health care worker	No	No	NA	3-4 hours	Surgical mask	No	No	N/A	N/A	N/A	No
31-40	M	Farming	Yes	No	NA	3-4 hours	Surgical mask	No	No	N/A	N/A	N/A	No
31-40	M	Self- employed	Yes	No	NA	1-2 hours	Surgical mask	No	No	N/A	N/A	N/A	No
51 above	F	Farming	No	No	NA	3-4 hours	Surgical mask	No	No	N/A	N/A	N/A	No
31-40	F	Business	Yes	Yes	mild	3-4 hours	Surgical mask	Yes	No	No	1-3 months	No	Yes
31-40	F	Civil servant other than health care worker	No	Yes	Moderate	3-4 hours	Surgical mask	Yes	No	No	less than a month	No	Yes
31-40	M	Unemployed	No	No	NA	3-4 hours	Surgical mask	No	No	N/A	N/A	N/A	No
31-40	F	Civil servant other than health care worker	No	No	NA	9-12 hours	Surgical mask	No	No	N/A	N/A	N/A	No
41-50	F	Unemployed	No	No	NA	1-2 hours	Surgical mask	No	No	N/A	N/A	N/A	No
21-30	M	Unemployed	No	No	NA	3-4 hours	Surgical mask	No	No	N/A	N/A	N/A	No
51 above	F	Unemployed	No	No	NA	1-2 hours	Surgical mask	Yes	Yes	Yes	1-3 months	Yes	Yes
41-50	F	Business	No	Yes	mild	1-2 hours	N95	No	No	N/A	N/A	N/A	No
51 above	M	Business	No	Yes	mild	1-2 hours	Cloth	No	No	N/A	N/A	N/A	No
51 above	F	Farming	No	Yes	severe	1-2 hours	N95	No	No	N/A	N/A	N/A	No
41-50	F	Business	No	Yes	mild	9-12 hours	Surgical mask	Yes	No	Yes	1-3 months	Yes	Yes
21-30	M	Self- employed	Yes	No	NA	1-2 hours	Surgical mask	Yes	Yes	Yes	1-3 months	Yes	Yes
41-50	F	Business	No	Yes	mild	1-2 hours	Cloth	No	No	N/A	N/A	N/A	No
41-50	F	Business	No	Yes	Moderate	1-2 hours	Cloth	No	No	N/A	N/A	N/A	No
41-50	M	Farming	No	No	NA	5-8 Hours	Surgical mask	No	No	N/A	N/A	N/A	No
51 above	F	Health worker	No	No	NA	1-2 hours	Cloth	No	No	N/A	N/A	N/A	No
51 above	M	Farming	No	Yes	severe	1-2 hours	Cloth	No	No	N/A	N/A	N/A	No
41-50	F	Civil servant other than health care worker	No	Yes	Moderate	1-2 hours	Cloth	No	No	N/A	N/A	N/A	No
21-30	F	Business	No	Yes	mild	1-2 hours	Cloth	No	No	N/A	N/A	N/A	No
41-50	F	Farming	No	Yes	mild	9-12 hours	Cloth	No	No	N/A	N/A	N/A	No
51 above	F	Business	Yes	Yes	mild	1-2 hours	Cloth	No	No	N/A	N/A	N/A	No
21-30	M	Health worker	No	No	NA	1-2 hours	Surgical mask	Yes	Yes	No	1-3 months	No	Yes
41-50	M	Farming	Yes	Yes	Moderate	1-2 hours	Cloth	No	No	N/A	N/A	N/A	No
31-40	F	Business	Yes	Yes	severe	3-4 hours	Surgical mask	Yes	No	Yes	6months and above	No	Yes
41-50	F	Business	No	No	NA	1-2 hours	Cloth	Yes	Yes	Yes	3-6 months	No	Yes
51 above	M	Farming	No	Yes	mild	1-2 hours	N95	No	No	N/A	N/A	N/A	No
41-50	F	Health worker	No	No	NA	3-4 hours	Surgical mask	No	No	N/A	N/A	N/A	No
31-40	M	Farming	No	Yes	Moderate	1-2 hours	N95	No	No	N/A	N/A	N/A	No
51 above	M	Civil servant other than health care worker	No	No	NA	3-4 hours	Surgical mask	No	No	N/A	N/A	N/A	No
21-30	F	Business	No	No	NA	3-4 hours	Surgical mask	No	No	N/A	N/A	N/A	No
21-30	M	Business	No	No	NA	1-2 hours	Surgical mask	No	No	N/A	N/A	N/A	No
41-50	M	Civil servant other than health care worker	No	Yes	mild	1-2 hours	N95	No	No	N/A	N/A	N/A	No
51 above	F	Business	No	Yes	Moderate	3-4 hours	Surgical mask	Yes	No	Yes	3-6 months	No	Yes
31-40	F	Health worker	No	Yes	mild	1-2 hours	Surgical mask	No	No	N/A	N/A	N/A	No
51 above	F	Business	No	No	NA	3-4 hours	Cloth	Yes	Yes	Yes	1 month	Yes	Yes
41-50	M	Business	Yes	Yes	mild	3-4 hours	Surgical mask	No	No	N/A	N/A	N/A	No
51 above	M	Health worker	No	No	NA	3-4 hours	Surgical mask	Yes	Yes	Yes	6months and above	Yes	Yes
21-30	M	Health worker	No	Yes	mild	1-2 hours	Cloth	No	No	N/A	N/A	N/A	No
41-50	F	Business	Yes	Yes	mild	never	N/A	Yes	No	No	1-3 months	Yes	Yes
41-50	F	Business	Yes	No	NA	never	N/A	No	No	N/A	N/A	N/A	No
51 above	F	Farming	No	No	NA	3-4 hours	Surgical mask	Yes	Yes	No	1-3 months	Yes	Yes
31-40	F	Civil servant other than health care worker	No	Yes	Moderate	1-2 hours	Surgical mask	No	No	N/A	N/A	N/A	No
21-30	M	Health worker	Yes	No	NA	1-2 hours	N95	No	No	N/A	N/A	N/A	No
31-40	M	Unemployed	No	No	NA	3-4 hours	Cloth	No	No	N/A	N/A	N/A	No
51 above	F	Business	Yes	No	NA	never	N/A	Yes	Yes	Yes	1 month	Yes	Yes
51 above	F	Business	No	Yes	mild	1-2 hours	Cloth	No	No	N/A	N/A	N/A	No
31-40	M	Farming	No	No	NA	3-4 hours	N95	No	No	N/A	N/A	N/A	No
21-30	M	Self- employed	No	No	NA	3-4 hours	N95	No	No	N/A	N/A	N/A	No
41-50	F	Unemployed	No	No	NA	3-4 hours	Surgical mask	No	No	N/A	N/A	N/A	No
41-50	F	Unemployed	No	No	NA	3-4 hours	Surgical mask	No	No	N/A	N/A	N/A	No
21-30	M	Self- employed	No	Yes	Moderate	1-2 hours	Cloth	Yes	No	Yes	1-3 months	No	Yes
31-40	F	Business	Yes	No	NA	3-4 hours	Surgical mask	No	No	N/A	N/A	N/A	No
31-40	F	Unemployed	No	No	NA	3-4 hours	Surgical mask	No	No	N/A	N/A	N/A	No
41-50	F	Health worker	Yes	No	NA	3-4 hours	N95	No	No	N/A	N/A	N/A	No
41-50	M	Self- employed	No	Yes	mild	9-12 hours	Surgical mask	No	No	N/A	N/A	N/A	No
31-40	F	Farming	Yes	Yes	Moderate	1-2 hours	Surgical mask	Yes	No	Yes	1-3 months	No	Yes
31-40	M	Business	No	No	NA	12 hours and above	Surgical mask	No	No	N/A	N/A	N/A	No
51 above	F	Farming	No	Yes	Moderate	1-2 hours	Surgical mask	Yes	No	Yes	1-3 months	No	Yes
41-50	F	Civil servant other than health care worker	No	No	NA	never	N/A	No	No	N/A	N/A	N/A	No
41-50	M	Unemployed	No	No	NA	3-4 hours	Cloth	No	No	N/A	N/A	N/A	No
31-40	F	Unemployed	No	Yes	Moderate	1-2 hours	Surgical mask	Yes	No	Yes	1-3 months	No	Yes
31-40	F	Civil servant other than health care worker	Yes	No	NA	3-4 hours	Cloth	No	No	N/A	N/A	N/A	No
41-50	M	Health worker	No	No	NA	9-12 hours	Surgical mask	No	No	N/A	N/A	N/A	No
51 above	M	Self- employed	Yes	No	NA	9-12 hours	Cloth	Yes	Yes	No	less than a month	No	Yes
41-50	M	Self- employed	Yes	Yes	mild	1-2 hours	Cloth	Yes	No	Yes	1-3 months	No	Yes
41-50	F	Unemployed	No	No	NA	9-12 hours	Surgical mask	No	No	N/A	N/A	N/A	No
21-30	F	Farming	Yes	Yes	Moderate	3-4 hours	Surgical mask	Yes	No	Yes	1-3 months	Yes	Yes
21-30	M	Health worker	No	Yes	Moderate	9-12 hours	Surgical mask	No	No	N/A	N/A	N/A	No
21-30	F	Health worker	No	No	NA	12 hours and above	Surgical mask	No	No	N/A	N/A	N/A	No
21-30	F	Civil servant other than health care worker	No	No	NA	12 hours and above	Surgical mask	No	No	N/A	N/A	N/A	No
31-40	M	Health worker	Yes	No	NA	1-2 hours	Surgical mask	No	No	N/A	N/A	N/A	No
21-30	F	Health worker	No	No	NA	9-12 hours	Surgical mask	No	No	N/A	N/A	N/A	No
21-30	F	Business	No	No	NA	1-2 hours	Surgical mask	No	No	N/A	N/A	N/A	No
21-30	F	Self- employed	No	No	NA	5-8 Hours	Surgical mask	No	No	N/A	N/A	N/A	No
31-40	M	Farming	No	No	NA	9-12 hours	Surgical mask	No	No	N/A	N/A	N/A	No
21-30	F	Unemployed	No	No	NA	5-8 Hours	Surgical mask	No	No	N/A	N/A	N/A	No
21-30	F	Civil servant other than health care worker	No	Yes	mild	5-8 Hours	Surgical mask	Yes	No	Yes	less than a month	No	Yes
31-40	F	Self- employed	No	No	NA	3-4 hours	Surgical mask	No	No	N/A	N/A	N/A	No
21-30	F	Unemployed	No	Yes	mild	1-2 hours	Surgical mask	Yes	No	Yes	6months and above	No	Yes
21-30	F	Business	Yes	Yes	mild	1-2 hours	Surgical mask	No	No	N/A	N/A	N/A	No
31-40	F	Farming	Yes	Yes	Moderate	1-2 hours	Cloth	Yes	No	Yes	less than a month	No	Yes
41-50	M	Self- employed	No	No	NA	3-4 hours	Surgical mask	No	No	N/A	N/A	N/A	No
41-50	M	Business	No	No	NA	12 hours and above	Cloth	No	No	N/A	N/A	N/A	No
31-40	F	Self- employed	No	No	NA	9-12 hours	Surgical mask	No	No	N/A	N/A	N/A	No
31-40	F	Civil servant other than health care worker	No	Yes	Moderate	1-2 hours	Surgical mask	No	No	N/A	N/A	N/A	No
41-50	M	Self- employed	No	Yes	Moderate	5-8 Hours	Surgical mask	No	No	N/A	N/A	N/A	No
41-50	F	Self- employed	No	No	NA	5-8 Hours	Surgical mask	No	No	N/A	N/A	N/A	No
31-40	M	Civil servant other than health care worker	No	No	NA	5-8 Hours	Cloth	No	No	N/A	N/A	N/A	No
21-30	F	Self- employed	No	No	NA	12 hours and above	Surgical mask	No	No	N/A	N/A	N/A	No
21-30	M	Business	No	No	NA	9-12 hours	Cloth	No	No	N/A	N/A	N/A	No
21-30	F	Self- employed	No	No	NA	3-4 hours	Surgical mask	No	No	N/A	N/A	N/A	No
41-50	F	Unemployed	No	No	NA	1-2 hours	Surgical mask	No	No	N/A	N/A	N/A	No
31-40	F	Self- employed	No	No	NA	3-4 hours	Surgical mask	No	No	N/A	N/A	N/A	No
21-30	F	Business	No	No	NA	3-4 hours	Surgical mask	Yes	Yes	Yes	less than a month	No	Yes
31-40	M	Unemployed	Yes	No	NA	12 hours and above	Surgical mask	No	No	N/A	N/A	N/A	No
31-40	F	Civil servant other than health care worker	No	No	NA	1-2 hours	Surgical mask	No	No	N/A	N/A	N/A	No
21-30	M	Self- employed	No	Yes	mild	1-2 hours	Surgical mask	Yes	No	Yes	1-3 months	Yes	Yes
21-30	F	Health worker	No	Yes	Moderate	5-8 Hours	Surgical mask	Yes	No	No	6months and above	Yes	Yes
41-50	M	Civil servant other than health care worker	No	No	NA	5-8 Hours	Surgical mask	No	No	N/A	N/A	N/A	No
21-30	M	Unemployed	No	No	NA	1-2 hours	Surgical mask	No	No	N/A	N/A	N/A	No
31-40	F	Civil servant other than health care worker	No	No	NA	1-2 hours	Surgical mask	No	No	N/A	N/A	N/A	No
31-40	F	Self- employed	No	No	NA	1-2 hours	Cloth	No	No	N/A	N/A	N/A	No
41-50	F	Civil servant other than health care worker	Yes	Yes	severe	5-8 Hours	Surgical mask	Yes	No	No	less than a month	No	Yes
51 above	F	Self- employed	No	No	NA	3-4 hours	Surgical mask	No	No	N/A	N/A	N/A	No
51 above	M	Business	No	No	NA	5-8 Hours	Cloth	No	No	N/A	N/A	N/A	No
51 above	M	Unemployed	Yes	Yes	Moderate	12 hours and above	Surgical mask	Yes	No	No	less than a month	Yes	Yes
21-30	F	Self- employed	No	No	NA	3-4 hours	Surgical mask	No	No	N/A	N/A	N/A	No
21-30	M	Unemployed	No	No	NA	3-4 hours	Surgical mask	Yes	Yes	Yes	1-3 months	Yes	Yes
21-30	F	Unemployed	Yes	Yes	mild	9-12 hours	Surgical mask	Yes	No	Yes	1-3 months	No	Yes
21-30	M	Unemployed	No	No	NA	3-4 hours	Surgical mask	No	No	N/A	N/A	N/A	No
21-30	F	Civil servant other than health care worker	No	Yes	mild	9-12 hours	Surgical mask	No	No	N/A	N/A	N/A	No
31-40	F	Business	Yes	No	NA	9-12 hours	Surgical mask	Yes	Yes	No	1-3 months	Yes	Yes
31-40	F	Unemployed	Yes	Yes	Moderate	9-12 hours	Cloth	Yes	No	Yes	less than a month	Yes	Yes
31-40	M	Self- employed	Yes	Yes	mild	9-12 hours	Surgical mask	Yes	No	Yes	1-3 months	Yes	Yes
31-40	M	Health worker	No	No	NA	5-8 Hours	Cloth	No	No	N/A	N/A	N/A	No
41-50	F	Unemployed	No	No	NA	1-2 hours	Surgical mask	No	No	N/A	N/A	N/A	No
51 above	F	Civil servant other than health care worker	No	No	NA	5-8 Hours	Cloth	No	No	N/A	N/A	N/A	No
21-30	F	Business	No	No	NA	3-4 hours	Surgical mask	No	No	N/A	N/A	N/A	No
21-30	F	Farming	No	No	NA	5-8 Hours	Surgical mask	No	No	N/A	N/A	N/A	No
21-30	F	Self- employed	No	No	NA	12 hours and above	Surgical mask	No	No	N/A	N/A	N/A	No
41-50	M	Business	No	No	NA	1-2 hours	Surgical mask	No	No	N/A	N/A	N/A	No
31-40	F	Health worker	No	No	NA	1-2 hours	Surgical mask	No	No	N/A	N/A	N/A	No
41-50	M	Unemployed	No	No	NA	3-4 hours	Surgical mask	No	No	N/A	N/A	N/A	No
41-50	F	Civil servant other than health care worker	No	No	NA	3-4 hours	Cloth	No	No	N/A	N/A	N/A	No
31-40	F	Civil servant other than health care worker	Yes	No	NA	1-2 hours	Cloth	No	No	N/A	N/A	N/A	No
51 above	F	Unemployed	No	No	NA	1-2 hours	N95	No	No	N/A	N/A	N/A	No
51 above	F	Health worker	No	No	NA	1-2 hours	N95	No	No	N/A	N/A	N/A	No
31-40	M	Health worker	No	No	NA	5-8 Hours	Surgical mask	No	No	N/A	N/A	N/A	No
21-30	M	Health worker	No	No	NA	5-8 Hours	Surgical mask	No	No	N/A	N/A	N/A	No
21-30	M	Health worker	No	No	NA	5-8 Hours	Surgical mask	No	No	N/A	N/A	N/A	No
21-30	M	Health worker	No	No	NA	5-8 Hours	Surgical mask	No	No	N/A	N/A	N/A	No
41-50	F	Health worker	Yes	Yes	mild	1-2 hours	N95	Yes	No	No	less than a month	Yes	Yes
41-50	F	Health worker	Yes	Yes	mild	3-4 hours	Surgical mask	No	No	N/A	N/A	N/A	No
21-30	F	Unemployed	Yes	No	NA	5-8 Hours	Surgical mask	No	No	N/A	N/A	N/A	No
41-50	F	Unemployed	Yes	No	NA	1-2 hours	Cloth	No	No	N/A	N/A	N/A	No
51 above	M	Self- employed	No	No	NA	1-2 hours	Surgical mask	No	No	N/A	N/A	N/A	No
41-50	F	Self- employed	No	No	NA	5-8 Hours	Surgical mask	No	No	N/A	N/A	N/A	No
21-30	F	Self- employed	No	No	NA	1-2 hours	Surgical mask	No	No	N/A	N/A	N/A	No
31-40	F	Self- employed	No	No	NA	1-2 hours	Surgical mask	No	No	N/A	N/A	N/A	No
21-30	F	Unemployed	No	No	NA	1-2 hours	Surgical mask	No	No	N/A	N/A	N/A	No
31-40	F	Self- employed	No	No	NA	1-2 hours	Surgical mask	No	No	N/A	N/A	N/A	No
21-30	M	Self- employed	No	Yes	Moderate	never	N/A	No	No	N/A	N/A	N/A	No
41-50	M	Civil servant other than health care worker	No	Yes	mild	9-12 hours	Surgical mask	No	No	N/A	N/A	N/A	No
51 above	F	Self- employed	No	No	NA	3-4 hours	Surgical mask	No	No	N/A	N/A	N/A	No
21-30	F	Self- employed	No	No	NA	3-4 hours	Surgical mask	No	No	N/A	N/A	N/A	No
21-30	M	Business	Yes	Yes	mild	5-8 Hours	Surgical mask	Yes	No	No	1-3 months	No	Yes
21-30	M	Civil servant other than health care worker	Yes	Yes	mild	9-12 hours	Cloth	No	No	N/A	N/A	N/A	No
21-30	M	Business	No	Yes	Moderate	5-8 Hours	N95	Yes	No	Yes	1-3 months	Yes	Yes
21-30	M	Business	No	Yes	severe	3-4 hours	Cloth	Yes	No	Yes	less than a month	Yes	Yes
21-30	M	Health worker	No	Yes	mild	5-8 Hours	Surgical mask	Yes	No	No	1-3 months	No	Yes
41-50	F	Unemployed	Yes	Yes	mild	5-8 Hours	N95	Yes	No	No	1-3 months	Yes	Yes
31-40	M	Business	No	Yes	mild	5-8 Hours	N95	Yes	No	Yes	1-3 months	Yes	Yes
41-50	F	Unemployed	No	Yes	severe	3-4 hours	N95	No	No	N/A	N/A	N/A	No
31-40	F	Health worker	No	Yes	Moderate	1-2 hours	Cloth	No	No	N/A	N/A	N/A	No
41-50	M	Civil servant other than health care worker	Yes	Yes	Moderate	5-8 Hours	Surgical mask	Yes	No	No	less than a month	Yes	Yes
21-30	M	Self- employed	No	Yes	severe	5-8 Hours	Cloth	No	No	N/A	N/A	N/A	No
31-40	M	Health worker	No	No	NA	5-8 Hours	Surgical mask	No	No	N/A	N/A	N/A	No
51 above	F	Civil servant other than health care worker	No	No	NA	5-8 Hours	Surgical mask	No	No	N/A	N/A	N/A	No
51 above	F	Civil servant other than health care worker	Yes	Yes	mild	1-2 hours	Surgical mask	Yes	No	No	less than a month	Yes	Yes
51 above	M	Business	No	No	NA	1-2 hours	Surgical mask	No	No	N/A	N/A	N/A	No
21-30	M	Health worker	No	No	NA	5-8 Hours	Surgical mask	No	No	N/A	N/A	N/A	No
41-50	F	Health worker	No	No	NA	5-8 Hours	Surgical mask	No	No	N/A	N/A	N/A	No
21-30	M	Farming	No	Yes	mild	1-2 hours	Cloth	Yes	No	Yes	less than a month	Yes	Yes
31-40	M	Civil servant other than health care worker	No	No	NA	1-2 hours	Surgical mask	Yes	Yes	Yes	less than a month	No	Yes
31-40	M	Health worker	No	No	NA	5-8 Hours	Surgical mask	No	No	N/A	N/A	N/A	No
31-40	M	Health worker	Yes	No	NA	5-8 Hours	Surgical mask	No	No	N/A	N/A	N/A	No
21-30	M	Unemployed	Yes	Yes	Moderate	3-4 hours	Surgical mask	Yes	No	Yes	less than a month	No	Yes
21-30	F	Health worker	No	No	NA	5-8 Hours	Surgical mask	No	No	N/A	N/A	N/A	No
21-30	F	Health worker	No	No	NA	9-12 hours	Surgical mask	No	No	N/A	N/A	N/A	No
31-40	M	Civil servant other than health care worker	No	No	NA	1-2 hours	Surgical mask	No	No	N/A	N/A	N/A	No
31-40	F	Civil servant other than health care worker	No	No	NA	1-2 hours	Surgical mask	No	No	N/A	N/A	N/A	No
31-40	M	Civil servant other than health care worker	No	No	NA	12 hours and above	Surgical mask	No	No	N/A	N/A	N/A	No
21-30	M	Business	No	Yes	Moderate	1-2 hours	N95	Yes	No	Yes	1-3 months	No	Yes
51 above	M	Unemployed	Yes	No	NA	3-4 hours	Surgical mask	No	No	N/A	N/A	N/A	No
31-40	F	Civil servant other than health care worker	No	No	NA	12 hours and above	Surgical mask	No	No	N/A	N/A	N/A	No
31-40	M	Civil servant other than health care worker	No	No	NA	1-2 hours	Surgical mask	No	No	N/A	N/A	N/A	No
21-30	M	Business	No	No	NA	5-8 Hours	Surgical mask	No	No	N/A	N/A	N/A	No
21-30	F	Unemployed	No	No	NA	1-2 hours	Surgical mask	No	No	N/A	N/A	N/A	No
21-30	F	Civil servant other than health care worker	Yes	No	NA	5-8 Hours	Surgical mask	No	No	N/A	N/A	N/A	No
21-30	F	Health worker	No	No	NA	5-8 Hours	Surgical mask	No	No	N/A	N/A	N/A	No
31-40	F	Civil servant other than health care worker	Yes	No	NA	3-4 hours	Cloth	No	No	N/A	N/A	N/A	No
31-40	F	Civil servant other than health care worker	Yes	Yes	Moderate	1-2 hours	Surgical mask	No	No	N/A	N/A	N/A	No
21-30	F	Self- employed	No	No	NA	1-2 hours	Surgical mask	No	No	N/A	N/A	N/A	No
21-30	F	Civil servant other than health care worker	No	No	NA	1-2 hours	Surgical mask	No	No	N/A	N/A	N/A	No
41-50	F	Civil servant other than health care worker	No	No	NA	3-4 hours	Cloth	No	No	N/A	N/A	N/A	No
31-40	F	Civil servant other than health care worker	Yes	No	NA	3-4 hours	Cloth	No	No	N/A	N/A	N/A	No
21-30	F	Business	No	No	NA	5-8 Hours	N95	No	No	N/A	N/A	N/A	No
41-50	F	Civil servant other than health care worker	No	No	NA	1-2 hours	Surgical mask	No	No	N/A	N/A	N/A	No
41-50	F	Civil servant other than health care worker	No	No	NA	3-4 hours	Cloth	No	No	N/A	N/A	N/A	No
31-40	F	Civil servant other than health care worker	No	No	NA	1-2 hours	Surgical mask	No	No	N/A	N/A	N/A	No
21-30	F	Self- employed	No	No	NA	1-2 hours	Surgical mask	No	No	N/A	N/A	N/A	No
31-40	F	Civil servant other than health care worker	Yes	Yes	Moderate	1-2 hours	Surgical mask	No	No	N/A	N/A	N/A	No
31-40	M	Self- employed	No	Yes	severe	3-4 hours	Cloth	No	No	N/A	N/A	N/A	No
21-30	F	Unemployed	No	No	NA	5-8 Hours	N95	Yes	Yes	Yes	less than a month	No	Yes
51 above	M	Civil servant other than health care worker	No	No	NA	5-8 Hours	Surgical mask	No	No	N/A	N/A	N/A	No
21-30	F	Self- employed	No	Yes	mild	1-2 hours	Cloth	Yes	No	No	less than a month	No	Yes
21-30	F	Health worker	No	No	NA	5-8 Hours	Surgical mask	No	No	N/A	N/A	N/A	No
31-40	F	Self- employed	No	No	NA	9-12 hours	Cloth	No	No	N/A	N/A	N/A	No
31-40	F	Self- employed	No	No	NA	3-4 hours	Surgical mask	No	No	N/A	N/A	N/A	No
31-40	F	Unemployed	No	No	NA	1-2 hours	Cloth	No	No	N/A	N/A	N/A	No
51 above	F	Self- employed	No	No	NA	12 hours and above	Cloth	No	No	N/A	N/A	N/A	No
21-30	F	Health worker	No	No	NA	1-2 hours	Surgical mask	No	No	N/A	N/A	N/A	No
41-50	F	Business	No	No	NA	3-4 hours	Cloth	No	No	N/A	N/A	N/A	No
31-40	M	Self- employed	No	No	NA	3-4 hours	Cloth	No	No	N/A	N/A	N/A	No
41-50	F	Civil servant other than health care worker	No	No	NA	5-8 Hours	Surgical mask	No	No	N/A	N/A	N/A	No
31-40	M	Other	No	No	NA	3-4 hours	Surgical mask	No	No	N/A	N/A	N/A	No
31-40	F	Civil servant other than health care worker	No	No	NA	5-8 Hours	Surgical mask	No	No	N/A	N/A	N/A	No
31-40	F	Self- employed	No	No	NA	9-12 hours	Surgical mask	No	No	N/A	N/A	N/A	No
41-50	M	Business	No	Yes	mild	1-2 hours	Cloth	Yes	No	Yes	3-6 months	Yes	Yes
31-40	F	Unemployed	No	No	NA	9-12 hours	Surgical mask	No	No	N/A	N/A	N/A	No
51 above	M	Civil servant other than health care worker	Yes	Yes	mild	5-8 Hours	Cloth	No	No	N/A	N/A	N/A	No
51 above	M	Farming	No	No	NA	5-8 Hours	Surgical mask	No	No	N/A	N/A	N/A	No
31-40	M	Farming	Yes	Yes	Moderate	9-12 hours	Cloth	Yes	No	Yes	1-3 months	Yes	Yes
51 above	M	Civil servant other than health care worker	No	No	NA	9-12 hours	Surgical mask	No	No	N/A	N/A	N/A	No
31-40	F	Self- employed	No	No	NA	1-2 hours	Surgical mask	No	No	N/A	N/A	N/A	No
31-40	F	Self- employed	Yes	No	NA	3-4 hours	Cloth	Yes	Yes	No	less than a month	No	Yes
51 above	M	Civil servant other than health care worker	No	No	NA	3-4 hours	Surgical mask	No	No	N/A	N/A	N/A	No
41-50	M	Self- employed	No	Yes	mild	5-8 Hours	Surgical mask	No	No	N/A	N/A	N/A	No
41-50	M	Civil servant other than health care worker	No	No	NA	1-2 hours	Cloth	No	No	N/A	N/A	N/A	No
31-40	F	Health worker	Yes	Yes	mild	5-8 Hours	Surgical mask	Yes	No	Yes	6months and above	Yes	Yes
31-40	F	Health worker	Yes	No	NA	5-8 Hours	Surgical mask	No	No	N/A	N/A	N/A	No
31-40	F	Health worker	No	No	NA	5-8 Hours	Surgical mask	No	No	N/A	N/A	N/A	No
21-30	F	Health worker	Yes	No	NA	5-8 Hours	Cloth	No	No	N/A	N/A	N/A	No
51 above	F	Health worker	No	No	NA	5-8 Hours	Surgical mask	No	No	N/A	N/A	N/A	No
21-30	F	Health worker	Yes	Yes	Moderate	5-8 Hours	Surgical mask	No	No	N/A	N/A	N/A	No
31-40	M	Civil servant other than health care worker	No	No	NA	12 hours and above	Surgical mask	No	No	N/A	N/A	N/A	No
41-50	F	Self- employed	No	No	NA	5-8 Hours	Surgical mask	No	No	N/A	N/A	N/A	No
31-40	F	Health worker	No	Yes	mild	3-4 hours	Surgical mask	Yes	No	No	less than a month	No	Yes
21-30	F	Self- employed	No	No	NA	3-4 hours	Surgical mask	No	No	N/A	N/A	N/A	No
31-40	F	Health worker	Yes	Yes	mild	5-8 Hours	Surgical mask	Yes	No	No	6months and above	Yes	Yes
21-30	F	Farming	No	No	NA	3-4 hours	Cloth	No	No	N/A	N/A	N/A	No
31-40	F	Self- employed	No	No	NA	1-2 hours	Cloth	No	No	N/A	N/A	N/A	No
21-30	F	Self- employed	Yes	No	NA	5-8 Hours	Surgical mask	No	No	N/A	N/A	N/A	No
21-30	F	Unemployed	Yes	Yes	severe	3-4 hours	Surgical mask	No	No	N/A	N/A	N/A	No
41-50	F	Health worker	No	No	NA	5-8 Hours	Surgical mask	No	No	N/A	N/A	N/A	No
21-30	F	Health worker	No	No	NA	5-8 Hours	Surgical mask	No	No	N/A	N/A	N/A	No
41-50	F	Self- employed	No	No	NA	1-2 hours	Surgical mask	No	No	N/A	N/A	N/A	No
31-40	F	Self- employed	No	No	NA	5-8 Hours	Surgical mask	No	No	N/A	N/A	N/A	No
41-50	F	Health worker	Yes	No	NA	5-8 Hours	Surgical mask	No	No	N/A	N/A	N/A	No
21-30	F	Self- employed	No	Yes	Moderate	3-4 hours	Cloth	No	No	N/A	N/A	N/A	No
21-30	F	Health worker	No	No	NA	1-2 hours	Surgical mask	No	No	N/A	N/A	N/A	No
31-40	F	Civil servant other than health care worker	No	No	NA	5-8 Hours	Surgical mask	No	No	N/A	N/A	N/A	No
31-40	F	Health worker	No	No	NA	1-2 hours	Surgical mask	No	No	N/A	N/A	N/A	No
31-40	F	Health worker	No	No	NA	9-12 hours	Surgical mask	No	No	N/A	N/A	N/A	No
21-30	M	Health worker	No	No	NA	5-8 Hours	Surgical mask	No	No	N/A	N/A	N/A	No
21-30	F	Health worker	No	Yes	mild	5-8 Hours	Surgical mask	No	No	N/A	N/A	N/A	No
31-40	F	Health worker	Yes	Yes	mild	5-8 Hours	Surgical mask	No	No	N/A	N/A	N/A	No
41-50	F	Health worker	No	No	NA	3-4 hours	Surgical mask	No	No	N/A	N/A	N/A	No
51 above	F	Civil servant other than health care worker	No	No	NA	9-12 hours	Surgical mask	No	No	N/A	N/A	N/A	No
31-40	F	Health worker	No	No	NA	3-4 hours	Surgical mask	No	No	N/A	N/A	N/A	No
41-50	F	Health worker	No	No	NA	5-8 Hours	Surgical mask	No	No	N/A	N/A	N/A	No
41-50	F	Health worker	Yes	No	NA	5-8 Hours	Surgical mask	No	No	N/A	N/A	N/A	No
31-40	M	Civil servant other than health care worker	Yes	No	NA	5-8 Hours	Cloth	No	No	N/A	N/A	N/A	No
31-40	F	Health worker	No	Yes	Moderate	1-2 hours	Surgical mask	No	No	N/A	N/A	N/A	No
21-30	F	Health worker	No	Yes	mild	5-8 Hours	Surgical mask	No	No	N/A	N/A	N/A	No
31-40	F	Self- employed	Yes	Yes	mild	9-12 hours	Cloth	No	No	N/A	N/A	N/A	No
21-30	M	Self- employed	Yes	Yes	mild	5-8 Hours	N95	Yes	No	Yes	3-6 months	Yes	Yes
31-40	F	Civil servant other than health care worker	No	Yes	mild	5-8 Hours	N95	Yes	No	Yes	3-6 months	Yes	Yes
31-40	F	Farming	No	Yes	mild	5-8 Hours	Cloth	Yes	No	Yes	3-6 months	No	Yes
21-30	M	Unemployed	No	Yes	mild	12 hours and above	Surgical mask	Yes	No	Yes	3-6 months	No	Yes
21-30	M	Farming	Yes	Yes	mild	5-8 Hours	Surgical mask	Yes	No	Yes	3-6 months	No	Yes
21-30	F	Business	No	Yes	mild	12 hours and above	N95	Yes	No	Yes	1-3 months	No	Yes
21-30	M	Self- employed	No	Yes	mild	5-8 Hours	N95	No	No	N/A	N/A	N/A	No
41-50	F	Health worker	Yes	No	NA	5-8 Hours	N95	No	No	N/A	N/A	N/A	No
31-40	M	Civil servant other than health care worker	No	Yes	mild	5-8 Hours	Surgical mask	Yes	No	Yes	less than a month	No	Yes
21-30	M	Self- employed	No	Yes	Moderate	9-12 hours	Cloth	Yes	No	Yes	1-3 months	No	Yes
51 above	F	Business	No	Yes	mild	3-4 hours	Cloth	Yes	No	Yes	1-3 months	No	Yes
21-30	F	Civil servant other than health care worker	No	Yes	mild	3-4 hours	Surgical mask	Yes	No	Yes	less than a month	No	Yes
31-40	M	Business	No	No	NA	1-2 hours	Cloth	No	No	N/A	N/A	N/A	No
31-40	F	Unemployed	No	No	NA	3-4 hours	Surgical mask	No	No	N/A	N/A	N/A	No
31-40	M	Unemployed	No	Yes	mild	3-4 hours	Surgical mask	Yes	No	No	less than a month	No	Yes
51 above	F	Civil servant other than health care worker	No	No	NA	12 hours and above	Surgical mask	No	No	N/A	N/A	N/A	No
21-30	F	Self- employed	No	No	NA	5-8 Hours	Cloth	No	No	N/A	N/A	N/A	No
41-50	F	Health worker	Yes	No	NA	5-8 Hours	Surgical mask	No	No	N/A	N/A	N/A	No
21-30	F	Business	Yes	No	NA	3-4 hours	Cloth	No	No	N/A	N/A	N/A	No
31-40	F	Business	Yes	No	NA	5-8 Hours	Surgical mask	No	No	N/A	N/A	N/A	No
21-30	F	Civil servant other than health care worker	No	No	NA	5-8 Hours	Surgical mask	No	No	N/A	N/A	N/A	No
21-30	F	Self- employed	No	No	NA	3-4 hours	N95	No	No	N/A	N/A	N/A	No
31-40	F	Health worker	No	Yes	Moderate	5-8 Hours	Surgical mask	No	No	N/A	N/A	N/A	No
31-40	F	Health worker	No	No	NA	5-8 Hours	Surgical mask	No	No	N/A	N/A	N/A	No
21-30	F	Self- employed	No	No	NA	1-2 hours	N95	No	No	N/A	N/A	N/A	No
21-30	F	Business	Yes	No	NA	1-2 hours	Surgical mask	No	No	N/A	N/A	N/A	No
31-40	F	Health worker	No	No	NA	5-8 Hours	Surgical mask	No	No	N/A	N/A	N/A	No
31-40	F	Civil servant other than health care worker	No	No	NA	1-2 hours	Surgical mask	No	No	N/A	N/A	N/A	No
21-30	F	Unemployed	No	No	NA	1-2 hours	Cloth	No	No	N/A	N/A	N/A	No
31-40	M	Civil servant other than health care worker	No	No	NA	3-4 hours	Surgical mask	No	No	N/A	N/A	N/A	No
41-50	M	Civil servant other than health care worker	Yes	No	NA	5-8 Hours	Surgical mask	No	No	N/A	N/A	N/A	No
51 above	M	Business	No	No	NA	9-12 hours	Surgical mask	No	No	N/A	N/A	N/A	No
31-40	M	Self- employed	Yes	No	NA	12 hours and above	Surgical mask	Yes	Yes	Yes	6months and above	Yes	Yes
31-40	M	Civil servant other than health care worker	No	No	NA	9-12 hours	Cloth	No	No	N/A	N/A	N/A	No
51 above	M	Business	No	No	NA	3-4 hours	Cloth	No	No	N/A	N/A	N/A	No
41-50	M	Self- employed	No	No	NA	5-8 Hours	Surgical mask	No	No	N/A	N/A	N/A	No
41-50	F	Unemployed	Yes	No	NA	9-12 hours	Surgical mask	No	No	N/A	N/A	N/A	No
31-40	F	Civil servant other than health care worker	No	Yes	Moderate	12 hours and above	Surgical mask	Yes	No	No	1-3 months	No	Yes
41-50	F	Civil servant other than health care worker	No	No	NA	5-8 Hours	N95	No	No	N/A	N/A	N/A	No
31-40	M	Business	No	Yes	mild	9-12 hours	Surgical mask	Yes	No	Yes	less than a month	No	Yes
31-40	M	Business	No	Yes	mild	9-12 hours	Surgical mask	Yes	No	Yes	less than a month	No	Yes
41-50	F	Civil servant other than health care worker	No	Yes	mild	5-8 Hours	N95	Yes	No	No	6months and above	Yes	Yes
31-40	F	Unemployed	No	No	NA	9-12 hours	Surgical mask	Yes	Yes	Yes	less than a month	No	Yes
21-30	M	Civil servant other than health care worker	Yes	Yes	mild	3-4 hours	Cloth	No	No	N/A	N/A	N/A	No
21-30	M	Self- employed	Yes	Yes	mild	9-12 hours	Surgical mask	Yes	No	Yes	1-3 months	Yes	Yes
21-30	M	Unemployed	No	Yes	mild	1-2 hours	Surgical mask	No	No	N/A	N/A	N/A	No
21-30	F	Self- employed	No	No	NA	9-12 hours	N95	No	No	N/A	N/A	N/A	No
21-30	F	Health worker	No	No	NA	5-8 Hours	Surgical mask	No	No	N/A	N/A	N/A	No
21-30	F	Self- employed	No	Yes	mild	3-4 hours	Surgical mask	No	No	N/A	N/A	N/A	No
21-30	F	Health worker	Yes	No	NA	3-4 hours	Surgical mask	Yes	Yes	No	less than a month	Yes	Yes
41-50	F	Civil servant other than health care worker	No	No	NA	3-4 hours	Cloth	No	No	N/A	N/A	N/A	No
21-30	F	Self- employed	No	No	NA	1-2 hours	Surgical mask	No	No	N/A	N/A	N/A	No
21-30	M	Self- employed	No	No	NA	3-4 hours	Surgical mask	Yes	Yes	Yes	6months and above	Yes	Yes
51 above	M	Farming	No	No	NA	1-2 hours	Cloth	Yes	Yes	No	1-3 months	No	Yes
21-30	M	Farming	No	No	NA	1-2 hours	Cloth	Yes	Yes	Yes	1-3 months	No	Yes
31-40	F	Business	No	No	NA	1-2 hours	Cloth	Yes	Yes	No	less than a month	No	Yes
31-40	M	Health worker	No	No	NA	1-2 hours	Surgical mask	Yes	Yes	Yes	3-6 months	No	Yes
31-40	F	Self- employed	Yes	Yes	Moderate	1-2 hours	Surgical mask	Yes	No	No	3-6 months	Yes	Yes
41-50	M	Civil servant other than health care worker	No	Yes	Moderate	5-8 Hours	Cloth	Yes	No	No	3-6 months	Yes	Yes
21-30	M	Self- employed	No	Yes	mild	9-12 hours	Surgical mask	Yes	No	Yes	6months and above	Yes	Yes
31-40	M	Business	No	Yes	mild	9-12 hours	Cloth	No	No	N/A	N/A	N/A	No
21-30	M	Self- employed	No	Yes	mild	5-8 Hours	N95	Yes	No	Yes	3-6 months	No	Yes
21-30	M	Self- employed	No	No	NA	5-8 Hours	Cloth	No	No	N/A	N/A	N/A	No
21-30	M	Self- employed	No	No	NA	3-4 hours	Surgical mask	No	No	N/A	N/A	N/A	No
31-40	M	Civil servant other than health care worker	Yes	No	NA	5-8 Hours	Cloth	No	No	N/A	N/A	N/A	No
31-40	F	Health worker	No	Yes	Moderate	1-2 hours	Surgical mask	No	No	N/A	N/A	N/A	No
21-30	F	Health worker	No	Yes	mild	5-8 Hours	Surgical mask	No	No	N/A	N/A	N/A	No
31-40	F	Self- employed	Yes	Yes	mild	9-12 hours	Cloth	No	No	N/A	N/A	N/A	No
21-30	M	Self- employed	Yes	Yes	mild	5-8 Hours	N95	Yes	No	Yes	3-6 months	Yes	Yes
31-40	F	Civil servant other than health care worker	No	Yes	mild	5-8 Hours	N95	Yes	No	Yes	3-6 months	Yes	Yes
31-40	F	Farming	No	Yes	mild	5-8 Hours	Cloth	Yes	No	Yes	3-6 months	No	Yes
21-30	M	Unemployed	No	Yes	mild	12 hours and above	Surgical mask	Yes	No	Yes	3-6 months	No	Yes
21-30	M	Farming	Yes	Yes	mild	5-8 Hours	Surgical mask	Yes	No	Yes	3-6 months	No	Yes
21-30	F	Business	No	Yes	mild	12 hours and above	N95	Yes	No	Yes	1-3 months	No	Yes
21-30	M	Self- employed	No	Yes	mild	5-8 Hours	N95	No	No	N/A	N/A	N/A	No
41-50	F	Health worker	Yes	No	NA	5-8 Hours	N95	No	No	N/A	N/A	N/A	No
31-40	M	Civil servant other than health care worker	No	Yes	mild	5-8 Hours	Surgical mask	Yes	No	Yes	less than a month	No	Yes
21-30	M	Self- employed	No	Yes	Moderate	9-12 hours	Cloth	Yes	No	Yes	1-3 months	No	Yes
51 above	F	Business	No	Yes	mild	3-4 hours	Cloth	Yes	No	Yes	1-3 months	No	Yes
21-30	F	Civil servant other than health care worker	No	Yes	mild	3-4 hours	Surgical mask	Yes	No	Yes	less than a month	No	Yes
31-40	M	Business	No	No	NA	1-2 hours	Cloth	No	No	N/A	N/A	N/A	No
31-40	F	Unemployed	No	No	NA	3-4 hours	Surgical mask	No	No	N/A	N/A	N/A	No
31-40	M	Unemployed	No	Yes	mild	3-4 hours	Surgical mask	Yes	No	No	less than a month	No	Yes
51 above	F	Civil servant other than health care worker	No	No	NA	12 hours and above	Surgical mask	No	No	N/A	N/A	N/A	No
21-30	F	Self- employed	No	No	NA	5-8 Hours	Cloth	No	No	N/A	N/A	N/A	No
21-30	F	Unemployed	No	No	NA	1-2 hours	Surgical mask	Yes	Yes	No	less than a month	No	Yes
21-30	F	Business	Yes	No	NA	3-4 hours	Cloth	No	No	N/A	N/A	N/A	No
31-40	F	Business	Yes	No	NA	5-8 Hours	Surgical mask	No	No	N/A	N/A	N/A	No
21-30	F	Civil servant other than health care worker	No	No	NA	5-8 Hours	Surgical mask	No	No	N/A	N/A	N/A	No
21-30	F	Self- employed	No	No	NA	3-4 hours	N95	No	No	N/A	N/A	N/A	No
31-40	F	Health worker	No	Yes	Moderate	5-8 Hours	Surgical mask	No	No	N/A	N/A	N/A	No
31-40	F	Health worker	No	No	NA	5-8 Hours	Surgical mask	No	No	N/A	N/A	N/A	No
21-30	F	Self- employed	No	No	NA	1-2 hours	N95	No	No	N/A	N/A	N/A	No
21-30	F	Business	No	No	NA	1-2 hours	Surgical mask	No	No	N/A	N/A	N/A	No
31-40	F	Health worker	No	No	NA	5-8 Hours	Surgical mask	No	No	N/A	N/A	N/A	No
31-40	F	Civil servant other than health care worker	No	No	NA	1-2 hours	Surgical mask	No	No	N/A	N/A	N/A	No
21-30	F	Unemployed	No	No	NA	1-2 hours	Cloth	No	No	N/A	N/A	N/A	No
31-40	M	Civil servant other than health care worker	No	No	NA	3-4 hours	Surgical mask	No	No	N/A	N/A	N/A	No
41-50	M	Civil servant other than health care worker	Yes	No	NA	5-8 Hours	Surgical mask	No	No	N/A	N/A	N/A	No
51 above	M	Business	No	No	NA	9-12 hours	Surgical mask	No	No	N/A	N/A	N/A	No
51 above	M	Business	No	No	NA	12 hours and above	Surgical mask	Yes	Yes	Yes	6months and above	Yes	Yes
31-40	M	Civil servant other than health care worker	No	No	NA	9-12 hours	Cloth	No	No	N/A	N/A	N/A	No
51 above	M	Business	No	No	NA	3-4 hours	Cloth	No	No	N/A	N/A	N/A	No
41-50	M	Self- employed	No	No	NA	5-8 Hours	Surgical mask	No	No	N/A	N/A	N/A	No
41-50	F	Unemployed	Yes	No	NA	9-12 hours	Surgical mask	No	No	N/A	N/A	N/A	No
31-40	F	Civil servant other than health care worker	No	Yes	Moderate	12 hours and above	Surgical mask	Yes	No	No	less than a month	No	Yes
41-50	F	Civil servant other than health care worker	No	No	NA	5-8 Hours	N95	No	No	N/A	N/A	N/A	No
31-40	M	Business	No	Yes	mild	9-12 hours	Surgical mask	Yes	No	Yes	less than a month	No	Yes
31-40	M	Business	No	Yes	mild	9-12 hours	Surgical mask	Yes	No	Yes	less than a month	No	Yes
31-40	F	Health worker	Yes	Yes	mild	9-12 hours	N95	Yes	No	No	1-3 months	No	Yes
31-40	F	Self- employed	Yes	Yes	mild	1-2 hours	Surgical mask	No	No	N/A	N/A	N/A	No
21-30	F	Health worker	Yes	Yes	Moderate	5-8 Hours	Surgical mask	No	No	N/A	N/A	N/A	No
31-40	M	Civil servant other than health care worker	No	No	NA	12 hours and above	Surgical mask	No	No	N/A	N/A	N/A	No
41-50	F	Self- employed	No	No	NA	5-8 Hours	Surgical mask	No	No	N/A	N/A	N/A	No
31-40	F	Health worker	No	Yes	mild	3-4 hours	Surgical mask	Yes	No	No	less than a month	No	Yes
21-30	F	Self- employed	No	No	NA	3-4 hours	Surgical mask	No	No	N/A	N/A	N/A	No
31-40	F	Health worker	Yes	Yes	mild	5-8 Hours	Surgical mask	Yes	No	Yes	6months and above	Yes	Yes
21-30	F	Farming	No	No	NA	3-4 hours	Cloth	No	No	N/A	N/A	N/A	No
31-40	F	Self- employed	No	No	NA	1-2 hours	Cloth	No	No	N/A	N/A	N/A	No
21-30	F	Self- employed	Yes	No	NA	5-8 Hours	Surgical mask	No	No	N/A	N/A	N/A	No
21-30	F	Unemployed	No	Yes	severe	3-4 hours	Surgical mask	No	No	N/A	N/A	N/A	No
41-50	F	Health worker	No	No	NA	5-8 Hours	Surgical mask	No	No	N/A	N/A	N/A	No
21-30	F	Health worker	No	No	NA	5-8 Hours	Surgical mask	No	No	N/A	N/A	N/A	No
41-50	F	Self- employed	No	No	NA	1-2 hours	Surgical mask	No	No	N/A	N/A	N/A	No
31-40	F	Self- employed	No	No	NA	5-8 Hours	Surgical mask	No	No	N/A	N/A	N/A	No
41-50	F	Health worker	Yes	No	NA	5-8 Hours	Surgical mask	No	No	N/A	N/A	N/A	No
21-30	F	Self- employed	No	Yes	Moderate	3-4 hours	Cloth	No	No	N/A	N/A	N/A	No
21-30	F	Health worker	No	No	NA	1-2 hours	Surgical mask	No	No	N/A	N/A	N/A	No
31-40	F	Civil servant other than health care worker	No	No	NA	5-8 Hours	Surgical mask	No	No	N/A	N/A	N/A	No
31-40	F	Health worker	No	No	NA	1-2 hours	Surgical mask	No	No	N/A	N/A	N/A	No
31-40	F	Health worker	No	No	NA	9-12 hours	Surgical mask	No	No	N/A	N/A	N/A	No
21-30	M	Health worker	No	No	NA	5-8 Hours	Surgical mask	No	No	N/A	N/A	N/A	No
21-30	F	Health worker	No	Yes	mild	5-8 Hours	Surgical mask	No	No	N/A	N/A	N/A	No
31-40	F	Health worker	Yes	Yes	mild	5-8 Hours	Surgical mask	No	No	N/A	N/A	N/A	No
41-50	F	Health worker	No	No	NA	3-4 hours	Surgical mask	No	No	N/A	N/A	N/A	No
51 above	F	Civil servant other than health care worker	No	No	NA	9-12 hours	Surgical mask	No	No	N/A	N/A	N/A	No
31-40	F	Health worker	No	No	NA	3-4 hours	Surgical mask	No	No	N/A	N/A	N/A	No
41-50	F	Health worker	No	No	NA	5-8 Hours	Surgical mask	No	No	N/A	N/A	N/A	No
41-50	F	Health worker	Yes	No	NA	5-8 Hours	Surgical mask	No	No	N/A	N/A	N/A	No
31-40	M	Civil servant other than health care worker	Yes	No	NA	5-8 Hours	Cloth	No	No	N/A	N/A	N/A	No
31-40	F	Health worker	No	Yes	Moderate	1-2 hours	Surgical mask	No	No	N/A	N/A	N/A	No
21-30	F	Health worker	No	Yes	mild	5-8 Hours	Surgical mask	No	No	N/A	N/A	N/A	No
31-40	F	Self- employed	Yes	Yes	mild	9-12 hours	Cloth	No	No	N/A	N/A	N/A	No
21-30	M	Self- employed	Yes	Yes	mild	5-8 Hours	N95	Yes	No	Yes	3-6 months	Yes	Yes
31-40	F	Civil servant other than health care worker	No	Yes	mild	5-8 Hours	N95	Yes	No	Yes	3-6 months	Yes	Yes
31-40	F	Farming	No	Yes	mild	5-8 Hours	Cloth	Yes	No	Yes	3-6 months	No	Yes
51 above	F	Self- employed	No	No	NA	3-4 hours	Cloth	Yes	Yes	No	1-3 months	No	Yes
41-50	F	Business	No	Yes	mild	3-4 hours	Cloth	Yes	No	Yes	less than a month	Yes	Yes
51 above	F	Health worker	No	Yes	mild	9-12 hours	N95	No	No	N/A	N/A	N/A	No
31-40	F	Civil servant other than health care worker	No	No	NA	12 hours and above	N95	Yes	Yes	No	less than a month	No	Yes
51 above	M	Health worker	No	No	NA	9-12 hours	Cloth	No	No	N/A	N/A	N/A	No
41-50	M	Health worker	No	No	NA	1-2 hours	Cloth	No	No	N/A	N/A	N/A	No
51 above	F	Health worker	No	No	NA	1-2 hours	Cloth	No	No	N/A	N/A	N/A	No
21-30	M	Civil servant other than health care worker	No	No	NA	1-2 hours	Surgical mask	Yes	Yes	No	less than a month	No	Yes
41-50	M	Business	No	No	NA	never	N/A	No	No	N/A	N/A	N/A	No
31-40	F	Business	No	No	NA	1-2 hours	Surgical mask	Yes	Yes	No	1-3 months	No	Yes
21-30	F	Business	No	Yes	Moderate	9-12 hours	Surgical mask	No	No	N/A	N/A	N/A	No
31-40	M	Business	Yes	Yes	mild	9-12 hours	N95	No	No	N/A	N/A	N/A	No
41-50	F	Unemployed	No	Yes	mild	3-4 hours	Cloth	No	No	N/A	N/A	N/A	No
31-40	M	Civil servant other than health care worker	No	Yes	Moderate	3-4 hours	Surgical mask	Yes	No	No	1-3 months	No	Yes
21-30	F	Health worker	No	No	NA	9-12 hours	Cloth	No	No	N/A	N/A	N/A	No
51 above	F	Health worker	No	No	NA	5-8 Hours	N95	Yes	Yes	No	less than a month	No	Yes
21-30	F	Business	No	No	NA	9-12 hours	N95	Yes	Yes	Yes	less than a month	No	Yes
31-40	M	Business	No	No	NA	3-4 hours	N95	No	No	N/A	N/A	N/A	No
21-30	F	Farming	No	No	NA	1-2 hours	Cloth	No	No	N/A	N/A	N/A	No
21-30	M	Farming	No	No	NA	5-8 Hours	N95	No	No	N/A	N/A	N/A	No
21-30	M	Farming	No	No	NA	9-12 hours	Cloth	Yes	Yes	No	3-6 months	No	Yes
31-40	F	Self- employed	No	No	NA	3-4 hours	Surgical mask	No	No	N/A	N/A	N/A	No
31-40	M	Civil servant other than health care worker	No	No	NA	12 hours and above	Surgical mask	No	No	N/A	N/A	N/A	No
51 above	F	Health worker	No	No	NA	3-4 hours	Surgical mask	No	No	N/A	N/A	N/A	No
51 above	M	Farming	No	No	NA	9-12 hours	Cloth	No	No	N/A	N/A	N/A	No
31-40	M	Self- employed	No	Yes	mild	1-2 hours	N95	No	No	N/A	N/A	N/A	No
41-50	F	Civil servant other than health care worker	No	No	NA	5-8 Hours	Cloth	No	No	N/A	N/A	N/A	No
31-40	F	Unemployed	No	Yes	severe	5-8 Hours	N95	No	No	N/A	N/A	N/A	No
31-40	F	Health worker	No	Yes	mild	9-12 hours	Surgical mask	No	No	N/A	N/A	N/A	No
21-30	M	Farming	No	No	NA	3-4 hours	Cloth	No	No	N/A	N/A	N/A	No
41-50	F	Business	Yes	No	NA	1-2 hours	N95	No	No	N/A	N/A	N/A	No
31-40	M	Health worker	No	No	NA	9-12 hours	Surgical mask	No	No	N/A	N/A	N/A	No
41-50	F	Health worker	No	No	NA	3-4 hours	Surgical mask	No	No	N/A	N/A	N/A	No
41-50	F	Civil servant other than health care worker	No	No	NA	1-2 hours	Cloth	No	No	N/A	N/A	N/A	No
31-40	F	Business	No	No	NA	1-2 hours	N95	Yes	Yes	No	1-3 months	Yes	Yes
31-40	M	Farming	No	Yes	Moderate	1-2 hours	Surgical mask	No	No	N/A	N/A	N/A	No
21-30	M	Self- employed	No	No	NA	5-8 Hours	Surgical mask	No	No	N/A	N/A	N/A	No
41-50	M	Unemployed	No	Yes	mild	3-4 hours	Cloth	No	No	N/A	N/A	N/A	No
21-30	F	Unemployed	No	No	NA	5-8 Hours	Cloth	No	No	N/A	N/A	N/A	No
41-50	F	Self- employed	No	No	NA	1-2 hours	Surgical mask	No	No	N/A	N/A	N/A	No
21-30	F	Unemployed	No	No	NA	1-2 hours	Surgical mask	No	No	N/A	N/A	N/A	No
41-50	M	Civil servant other than health care worker	No	No	NA	12 hours and above	Surgical mask	No	No	N/A	N/A	N/A	No
21-30	F	Unemployed	No	No	NA	3-4 hours	Surgical mask	No	No	N/A	N/A	N/A	No
31-40	F	Self- employed	No	No	NA	5-8 Hours	Surgical mask	No	No	N/A	N/A	N/A	No
31-40	M	Business	No	No	NA	never	N/A	No	No	N/A	N/A	N/A	No
31-40	F	Health worker	Yes	No	NA	9-12 hours	Surgical mask	No	No	N/A	N/A	N/A	No
31-40	F	Health worker	Yes	No	NA	9-12 hours	Surgical mask	Yes	Yes	No	6months and above	Yes	Yes
21-30	M	Civil servant other than health care worker	Yes	Yes	Moderate	1-2 hours	Surgical mask	No	No	N/A	N/A	N/A	No
21-30	F	Unemployed	No	Yes	mild	1-2 hours	Cloth	No	No	N/A	N/A	N/A	No
41-50	F	Civil servant other than health care worker	Yes	Yes	mild	5-8 Hours	Surgical mask	Yes	No	No	6months and above	No	Yes
41-50	F	Civil servant other than health care worker	No	No	NA	5-8 Hours	Cloth	No	No	N/A	N/A	N/A	No
41-50	M	Self- employed	Yes	No	NA	1-2 hours	Surgical mask	No	No	N/A	N/A	N/A	No
21-30	F	Civil servant other than health care worker	No	No	NA	3-4 hours	Cloth	No	No	N/A	N/A	N/A	No
21-30	F	Unemployed	Yes	Yes	Moderate	1-2 hours	Cloth	Yes	No	Yes	less than a month	No	Yes
21-30	M	Unemployed	No	Yes	mild	5-8 Hours	Cloth	No	No	N/A	N/A	N/A	No
51 above	M	Business	No	No	NA	3-4 hours	Cloth	No	No	N/A	N/A	N/A	No
21-30	F	Health worker	No	Yes	Moderate	9-12 hours	Surgical mask	Yes	No	Yes	1-3 months	No	Yes
31-40	F	Civil servant other than health care worker	Yes	No	NA	12 hours and above	Cloth	No	No	N/A	N/A	N/A	No
21-30	M	Unemployed	No	No	NA	5-8 Hours	Cloth	No	No	N/A	N/A	N/A	No
41-50	M	Civil servant other than health care worker	Yes	Yes	mild	3-4 hours	N95	No	No	N/A	N/A	N/A	No
21-30	M	Business	No	Yes	mild	9-12 hours	Cloth	Yes	No	Yes	6months and above	No	Yes
41-50	F	Civil servant other than health care worker	Yes	No	NA	3-4 hours	Surgical mask	No	No	N/A	N/A	N/A	No
41-50	M	Self- employed	No	Yes	mild	5-8 Hours	N95	Yes	No	Yes	3-6 months	Yes	Yes
21-30	F	Unemployed	No	No	NA	9-12 hours	Surgical mask	No	No	N/A	N/A	N/A	No
31-40	F	Self- employed	Yes	Yes	Moderate	5-8 Hours	Surgical mask	No	No	N/A	N/A	N/A	No
21-30	F	Health worker	No	No	NA	9-12 hours	N95	No	No	N/A	N/A	N/A	No
21-30	F	Health worker	No	No	NA	9-12 hours	N95	Yes	Yes	No	1-3 months	No	Yes
21-30	F	Health worker	No	No	NA	5-8 Hours	Surgical mask	Yes	Yes	No	1-3 months	No	Yes
21-30	M	Unemployed	Yes	Yes	Moderate	9-12 hours	Surgical mask	Yes	No	Yes	1-3 months	No	Yes
21-30	F	Self- employed	No	No	NA	1-2 hours	Surgical mask	No	No	N/A	N/A	N/A	No
31-40	M	Unemployed	No	Yes	mild	3-4 hours	Cloth	No	No	N/A	N/A	N/A	No
41-50	M	Civil servant other than health care worker	Yes	Yes	mild	5-8 Hours	N95	Yes	No	No	6months and above	Yes	Yes
31-40	F	Business	No	No	NA	3-4 hours	Cloth	No	No	N/A	N/A	N/A	No
21-30	M	Health worker	No	Yes	Moderate	9-12 hours	Surgical mask	No	No	N/A	N/A	N/A	No
21-30	M	Unemployed	No	No	NA	1-2 hours	Cloth	Yes	Yes	Yes	less than a month	No	Yes
21-30	F	Business	No	No	NA	9-12 hours	N95	No	No	N/A	N/A	N/A	No
41-50	F	Self- employed	No	No	NA	1-2 hours	Surgical mask	No	No	N/A	N/A	N/A	No
21-30	F	Self- employed	Yes	No	NA	9-12 hours	Surgical mask	No	No	N/A	N/A	N/A	No
21-30	F	Unemployed	No	No	NA	12 hours and above	Surgical mask	No	No	N/A	N/A	N/A	No
21-30	M	Self- employed	No	No	NA	1-2 hours	Cloth	No	No	N/A	N/A	N/A	No
21-30	F	Self- employed	No	No	NA	1-2 hours	Surgical mask	No	No	N/A	N/A	N/A	No
21-30	M	Civil servant other than health care worker	No	No	NA	5-8 Hours	Surgical mask	No	No	N/A	N/A	N/A	No
41-50	F	Civil servant other than health care worker	Yes	Yes	mild	9-12 hours	Surgical mask	Yes	No	No	less than a month	No	Yes
21-30	M	Civil servant other than health care worker	No	No	NA	9-12 hours	Surgical mask	No	No	N/A	N/A	N/A	No
51 above	M	Unemployed	No	No	NA	5-8 Hours	N95	No	No	N/A	N/A	N/A	No
31-40	M	Self- employed	Yes	Yes	mild	9-12 hours	N95	Yes	No	Yes	1-3 months	Yes	Yes
21-30	M	Business	No	Yes	mild	12 hours and above	Surgical mask	Yes	No	Yes	less than a month	Yes	Yes
41-50	F	Civil servant other than health care worker	No	Yes	Moderate	9-12 hours	Surgical mask	Yes	No	No	less than a month	No	Yes
51 above	M	Self- employed	No	No	NA	1-2 hours	Cloth	No	No	N/A	N/A	N/A	No
21-30	M	Civil servant other than health care worker	No	Yes	mild	5-8 Hours	Surgical mask	No	No	N/A	N/A	N/A	No
31-40	M	Farming	No	Yes	Moderate	1-2 hours	Surgical mask	No	No	N/A	N/A	N/A	No
51 above	F	Unemployed	No	No	NA	3-4 hours	Surgical mask	No	No	N/A	N/A	N/A	No
31-40	F	Health worker	No	Yes	mild	9-12 hours	Cloth	Yes	No	Yes	3-6 months	No	Yes
31-40	M	Unemployed	No	No	NA	5-8 Hours	Cloth	No	No	N/A	N/A	N/A	No
51 above	F	Health worker	No	No	NA	1-2 hours	Surgical mask	Yes	Yes	No	6months and above	No	Yes
41-50	M	Health worker	No	No	NA	3-4 hours	N95	No	No	N/A	N/A	N/A	No
41-50	F	Civil servant other than health care worker	No	Yes	mild	5-8 Hours	Surgical mask	Yes	No	No	1-3 months	No	Yes
21-30	M	Civil servant other than health care worker	No	No	NA	9-12 hours	Cloth	No	No	N/A	N/A	N/A	No
31-40	F	Health worker	No	No	NA	1-2 hours	Cloth	Yes	Yes	No	1-3 months	No	Yes
41-50	F	Civil servant other than health care worker	No	No	NA	1-2 hours	Cloth	No	No	N/A	N/A	N/A	No
51 above	M	Unemployed	No	Yes	severe	never	N/A	No	No	N/A	N/A	N/A	No
41-50	M	Business	No	No	NA	3-4 hours	Surgical mask	No	No	N/A	N/A	N/A	No
41-50	F	Unemployed	No	No	NA	1-2 hours	N95	No	No	N/A	N/A	N/A	No
31-40	F	Unemployed	Yes	Yes	Moderate	1-2 hours	Cloth	Yes	No	No	less than a month	Yes	Yes
51 above	F	Unemployed	No	No	NA	1-2 hours	Cloth	No	No	N/A	N/A	N/A	No
41-50	M	Civil servant other than health care worker	No	Yes	mild	1-2 hours	N95	No	No	N/A	N/A	N/A	No
21-30	F	Health worker	No	No	NA	3-4 hours	Surgical mask	No	No	N/A	N/A	N/A	No
41-50	F	Civil servant other than health care worker	No	No	NA	12 hours and above	Cloth	Yes	Yes	No	less than a month	No	Yes
31-40	M	Health worker	No	No	NA	5-8 Hours	N95	Yes	Yes	Yes	1-3 months	No	Yes
51 above	F	Farming	No	Yes	mild	3-4 hours	Surgical mask	No	No	N/A	N/A	N/A	No
41-50	M	Health worker	No	No	NA	1-2 hours	Surgical mask	No	No	N/A	N/A	N/A	No
21-30	M	Self- employed	No	No	NA	3-4 hours	Surgical mask	No	No	N/A	N/A	N/A	No
31-40	F	Business	Yes	No	NA	3-4 hours	N95	No	No	N/A	N/A	N/A	No
21-30	M	Unemployed	No	No	NA	1-2 hours	Cloth	No	No	N/A	N/A	N/A	No
31-40	F	Unemployed	No	No	NA	3-4 hours	Surgical mask	No	No	N/A	N/A	N/A	No
21-30	M	Business	No	No	NA	5-8 Hours	Cloth	No	No	N/A	N/A	N/A	No
41-50	F	Unemployed	No	Yes	Moderate	5-8 Hours	N95	Yes	No	No	1-3 months	No	Yes
31-40	F	Civil servant other than health care worker	No	No	NA	5-8 Hours	Cloth	No	No	N/A	N/A	N/A	No
31-40	F	Health worker	No	No	NA	9-12 hours	Surgical mask	Yes	Yes	No	6months and above	No	Yes
41-50	F	Health worker	No	No	NA	5-8 Hours	Surgical mask	Yes	Yes	No	less than a month	No	Yes
21-30	M	Unemployed	No	No	NA	3-4 hours	Cloth	No	No	N/A	N/A	N/A	No
21-30	M	Self- employed	No	No	NA	3-4 hours	Surgical mask	No	No	N/A	N/A	N/A	No
31-40	M	Self- employed	No	No	NA	5-8 Hours	Cloth	No	No	N/A	N/A	N/A	No
51 above	F	Health worker	No	No	NA	12 hours and above	N95	No	No	N/A	N/A	N/A	No
31-40	F	Unemployed	No	No	NA	1-2 hours	Surgical mask	No	No	N/A	N/A	N/A	No
21-30	M	Self- employed	Yes	Yes	Moderate	3-4 hours	Surgical mask	Yes	No	Yes	1-3 months	No	Yes
31-40	F	Business	Yes	Yes	Moderate	9-12 hours	Cloth	No	No	N/A	N/A	N/A	No
41-50	M	Health worker	No	No	NA	9-12 hours	Surgical mask	No	No	N/A	N/A	N/A	No
31-40	F	Farming	No	No	NA	3-4 hours	Surgical mask	No	No	N/A	N/A	N/A	No
31-40	F	Health worker	No	No	NA	12 hours and above	Cloth	No	No	N/A	N/A	N/A	No
41-50	F	Health worker	No	No	NA	9-12 hours	Surgical mask	Yes	Yes	Yes	1-3 months	No	Yes
21-30	M	Business	No	Yes	Moderate	5-8 Hours	Surgical mask	No	No	N/A	N/A	N/A	No
31-40	F	Civil servant other than health care worker	No	No	NA	5-8 Hours	Cloth	No	No	N/A	N/A	N/A	No
31-40	F	Business	No	Yes	mild	9-12 hours	Cloth	No	No	N/A	N/A	N/A	No
31-40	F	Civil servant other than health care worker	No	Yes	mild	5-8 Hours	Cloth	No	No	N/A	N/A	N/A	No
31-40	F	Civil servant other than health care worker	No	No	NA	5-8 Hours	Cloth	No	No	N/A	N/A	N/A	No
31-40	F	Civil servant other than health care worker	No	No	NA	3-4 hours	Surgical mask	No	No	N/A	N/A	N/A	No
21-30	M	Business	No	No	NA	3-4 hours	Surgical mask	No	No	N/A	N/A	N/A	No
21-30	M	Self- employed	No	No	NA	9-12 hours	Cloth	No	No	N/A	N/A	N/A	No
31-40	F	Civil servant other than health care worker	No	No	NA	3-4 hours	Surgical mask	No	No	N/A	N/A	N/A	No
31-40	F	Health worker	No	No	NA	5-8 Hours	N95	No	No	N/A	N/A	N/A	No
21-30	M	Business	No	No	NA	3-4 hours	Surgical mask	No	No	N/A	N/A	N/A	No
21-30	F	Civil servant other than health care worker	No	No	NA	3-4 hours	Surgical mask	No	No	N/A	N/A	N/A	No
31-40	F	Civil servant other than health care worker	No	No	NA	5-8 Hours	Surgical mask	No	No	N/A	N/A	N/A	No
51 above	F	Business	No	No	NA	3-4 hours	Surgical mask	No	No	N/A	N/A	N/A	No
31-40	F	Unemployed	No	No	NA	1-2 hours	Surgical mask	No	No	N/A	N/A	N/A	No
31-40	F	Unemployed	No	No	NA	9-12 hours	Cloth	No	No	N/A	N/A	N/A	No
41-50	F	Unemployed	No	No	NA	3-4 hours	Cloth	No	No	N/A	N/A	N/A	No
41-50	F	Unemployed	No	No	NA	1-2 hours	Cloth	No	No	N/A	N/A	N/A	No
31-40	M	Business	No	Yes	mild	never	N/A	No	No	N/A	N/A	N/A	No
31-40	F	Self- employed	No	Yes	mild	9-12 hours	Surgical mask	Yes	No	Yes	6months and above	No	Yes
21-30	M	Civil servant other than health care worker	No	No	NA	3-4 hours	Surgical mask	No	No	N/A	N/A	N/A	No
41-50	F	Business	No	No	NA	3-4 hours	Surgical mask	No	No	N/A	N/A	N/A	No
31-40	F	Business	No	No	NA	9-12 hours	Surgical mask	No	No	N/A	N/A	N/A	No
31-40	M	Self- employed	No	No	NA	5-8 Hours	Cloth	No	No	N/A	N/A	N/A	No
21-30	M	Civil servant other than health care worker	No	No	NA	5-8 Hours	Cloth	No	No	N/A	N/A	N/A	No
31-40	F	Civil servant other than health care worker	No	No	NA	3-4 hours	Surgical mask	No	No	N/A	N/A	N/A	No
21-30	F	Unemployed	No	No	NA	12 hours and above	N95	No	No	N/A	N/A	N/A	No
31-40	F	Civil servant other than health care worker	No	No	NA	5-8 Hours	Cloth	No	No	N/A	N/A	N/A	No
31-40	M	Self- employed	No	No	NA	1-2 hours	Surgical mask	No	No	N/A	N/A	N/A	No
21-30	M	Self- employed	No	No	NA	1-2 hours	Surgical mask	No	No	N/A	N/A	N/A	No
31-40	F	Unemployed	No	No	NA	3-4 hours	Surgical mask	No	No	N/A	N/A	N/A	No
31-40	M	Civil servant other than health care worker	No	Yes	Moderate	9-12 hours	Surgical mask	Yes	No	Yes	1-3 months	No	Yes
21-30	M	Self- employed	No	No	NA	3-4 hours	N95	No	No	N/A	N/A	N/A	No
21-30	F	Self- employed	No	No	NA	9-12 hours	Surgical mask	No	No	N/A	N/A	N/A	No
31-40	F	Health worker	No	Yes	mild	5-8 Hours	Surgical mask	Yes	No	No	6months and above	Yes	Yes
21-30	F	Farming	No	No	NA	3-4 hours	Cloth	No	No	N/A	N/A	N/A	No
31-40	F	Self- employed	No	No	NA	1-2 hours	Cloth	No	No	N/A	N/A	N/A	No
21-30	F	Self- employed	No	No	NA	5-8 Hours	Surgical mask	No	No	N/A	N/A	N/A	No
21-30	F	Unemployed	Yes	Yes	severe	3-4 hours	Surgical mask	No	No	N/A	N/A	N/A	No
41-50	F	Health worker	No	No	NA	5-8 Hours	Surgical mask	No	No	N/A	N/A	N/A	No
21-30	F	Health worker	No	No	NA	5-8 Hours	Surgical mask	No	No	N/A	N/A	N/A	No
41-50	F	Self- employed	No	No	NA	1-2 hours	Surgical mask	No	No	N/A	N/A	N/A	No
31-40	F	Self- employed	No	No	NA	5-8 Hours	Surgical mask	No	No	N/A	N/A	N/A	No
41-50	F	Health worker	Yes	No	NA	5-8 Hours	Surgical mask	No	No	N/A	N/A	N/A	No
21-30	F	Self- employed	No	Yes	Moderate	3-4 hours	Cloth	No	No	N/A	N/A	N/A	No
21-30	F	Health worker	No	No	NA	1-2 hours	Surgical mask	No	No	N/A	N/A	N/A	No
31-40	F	Civil servant other than health care worker	No	No	NA	5-8 Hours	Surgical mask	No	No	N/A	N/A	N/A	No
31-40	F	Health worker	No	No	NA	1-2 hours	Surgical mask	No	No	N/A	N/A	N/A	No
31-40	F	Health worker	No	No	NA	9-12 hours	Surgical mask	No	No	N/A	N/A	N/A	No
21-30	M	Health worker	No	No	NA	5-8 Hours	Surgical mask	No	No	N/A	N/A	N/A	No
21-30	F	Health worker	No	Yes	mild	5-8 Hours	Surgical mask	No	No	N/A	N/A	N/A	No
31-40	F	Health worker	Yes	Yes	mild	5-8 Hours	Surgical mask	No	No	N/A	N/A	N/A	No
41-50	F	Health worker	No	No	NA	3-4 hours	Surgical mask	No	No	N/A	N/A	N/A	No
51 above	F	Civil servant other than health care worker	No	No	NA	9-12 hours	Surgical mask	No	No	N/A	N/A	N/A	No
31-40	F	Health worker	No	No	NA	3-4 hours	Surgical mask	No	No	N/A	N/A	N/A	No
41-50	F	Health worker	No	No	NA	5-8 Hours	Surgical mask	No	No	N/A	N/A	N/A	No
41-50	F	Health worker	Yes	No	NA	5-8 Hours	Surgical mask	No	No	N/A	N/A	N/A	No
31-40	M	Civil servant other than health care worker	Yes	No	NA	5-8 Hours	Cloth	No	No	N/A	N/A	N/A	No
31-40	F	Health worker	No	Yes	Moderate	1-2 hours	Surgical mask	No	No	N/A	N/A	N/A	No
21-30	F	Health worker	No	Yes	mild	5-8 Hours	Surgical mask	No	No	N/A	N/A	N/A	No
31-40	F	Self- employed	Yes	Yes	mild	9-12 hours	Cloth	No	No	N/A	N/A	N/A	No
21-30	M	Self- employed	Yes	Yes	mild	5-8 Hours	N95	Yes	No	Yes	3-6 months	Yes	Yes
31-40	F	Civil servant other than health care worker	No	Yes	mild	5-8 Hours	N95	Yes	No	Yes	3-6 months	Yes	Yes
31-40	F	Farming	No	Yes	mild	5-8 Hours	Cloth	Yes	No	Yes	3-6 months	No	Yes
21-30	M	Unemployed	No	Yes	mild	12 hours and above	Surgical mask	Yes	No	Yes	3-6 months	No	Yes
21-30	M	Farming	Yes	Yes	mild	5-8 Hours	Surgical mask	Yes	No	Yes	3-6 months	No	Yes
21-30	F	Business	No	Yes	mild	12 hours and above	N95	Yes	No	Yes	1-3 months	No	Yes
21-30	M	Self- employed	No	Yes	mild	5-8 Hours	N95	No	No	N/A	N/A	N/A	No
41-50	F	Health worker	Yes	No	NA	5-8 Hours	N95	No	No	N/A	N/A	N/A	No
31-40	M	Civil servant other than health care worker	No	Yes	mild	5-8 Hours	Surgical mask	Yes	No	Yes	less than a month	No	Yes
21-30	M	Self- employed	No	Yes	Moderate	9-12 hours	Cloth	Yes	No	Yes	1-3 months	No	Yes
51 above	F	Business	No	Yes	mild	3-4 hours	Cloth	Yes	No	Yes	1-3 months	No	Yes
21-30	F	Civil servant other than health care worker	No	Yes	mild	3-4 hours	Surgical mask	Yes	No	Yes	less than a month	No	Yes
31-40	M	Business	No	No	NA	1-2 hours	Cloth	No	No	N/A	N/A	N/A	No
31-40	F	Unemployed	No	No	NA	3-4 hours	Surgical mask	No	No	N/A	N/A	N/A	No
31-40	M	Unemployed	No	Yes	mild	3-4 hours	Surgical mask	Yes	No	No	less than a month	No	Yes
51 above	F	Civil servant other than health care worker	No	No	NA	12 hours and above	Surgical mask	No	No	N/A	N/A	N/A	No
21-30	F	Self- employed	No	No	NA	5-8 Hours	Cloth	No	No	N/A	N/A	N/A	No
41-50	F	Health worker	Yes	No	NA	5-8 Hours	Surgical mask	No	No	N/A	N/A	N/A	No
31-40	F	Health worker	No	Yes	mild	3-4 hours	Surgical mask	Yes	No	No	1-3 months	Yes	Yes
41-50	F	Business	No	Yes	severe	1-2 hours	Cloth	Yes	No	Yes	less than a month	Yes	Yes
21-30	M	Health worker	No	Yes	mild	1-2 hours	Cloth	No	No	N/A	N/A	N/A	No
51 above	F	Health worker	No	Yes	Moderate	1-2 hours	Cloth	No	No	N/A	N/A	N/A	No
21-30	F	Business	No	Yes	mild	5-8 Hours	Surgical mask	Yes	No	Yes	less than a month	No	Yes
21-30	F	Business	No	Yes	Moderate	3-4 hours	N95	No	No	N/A	N/A	N/A	No
51 above	M	Farming	No	Yes	mild	1-2 hours	Surgical mask	No	No	N/A	N/A	N/A	No
21-30	F	Business	No	Yes	mild	3-4 hours	Surgical mask	Yes	No	No	3-6 months	Yes	Yes
51 above	F	Health worker	No	Yes	mild	1-2 hours	Cloth	No	No	N/A	N/A	N/A	No
41-50	F	Health worker	No	Yes	Moderate	3-4 hours	Surgical mask	No	No	N/A	N/A	N/A	No
31-40	M	Farming	No	Yes	mild	3-4 hours	Surgical mask	Yes	No	No	1-3 months	Yes	Yes
51 above	F	Health worker	No	Yes	mild	1-2 hours	Cloth	Yes	No	Yes	1-3 months	No	Yes
21-30	M	Farming	No	Yes	mild	1-2 hours	Surgical mask	No	No	N/A	N/A	N/A	No
41-50	F	Business	No	Yes	mild	5-8 Hours	N95	No	No	N/A	N/A	N/A	No
51 above	M	Business	No	Yes	mild	3-4 hours	Cloth	Yes	No	No	less than a month	No	Yes
21-30	F	Business	No	Yes	mild	1-2 hours	Surgical mask	Yes	No	No	3-6 months	Yes	Yes
41-50	F	Health worker	No	Yes	mild	3-4 hours	Surgical mask	No	No	N/A	N/A	N/A	No
51 above	M	Farming	No	Yes	mild	1-2 hours	Cloth	Yes	No	No	3-6 months	No	Yes
41-50	M	Unemployed	No	Yes	mild	3-4 hours	Surgical mask	Yes	No	No	1-3 months	No	Yes
51 above	M	Unemployed	No	Yes	mild	3-4 hours	Cloth	No	No	N/A	N/A	N/A	No
51 above	F	Farming	Yes	Yes	mild	3-4 hours	Cloth	Yes	No	No	3-6 months	No	Yes
21-30	F	Health worker	No	Yes	mild	3-4 hours	N95	No	No	N/A	N/A	N/A	No
51 above	M	Farming	No	Yes	mild	3-4 hours	Surgical mask	No	No	N/A	N/A	N/A	No
31-40	M	Business	No	Yes	mild	9-12 hours	Surgical mask	No	No	N/A	N/A	N/A	No
41-50	F	Farming	No	Yes	mild	3-4 hours	Cloth	Yes	No	No	3-6 months	No	Yes
41-50	F	Health worker	No	Yes	mild	9-12 hours	Surgical mask	No	No	N/A	N/A	N/A	No
21-30	F	Farming	No	Yes	mild	1-2 hours	Cloth	No	No	N/A	N/A	N/A	No
21-30	F	Self- employed	No	Yes	mild	3-4 hours	Cloth	No	No	N/A	N/A	N/A	No
51 above	M	Health worker	No	Yes	Moderate	5-8 Hours	Surgical mask	No	No	N/A	N/A	N/A	No
31-40	M	Farming	No	Yes	mild	3-4 hours	Surgical mask	No	No	N/A	N/A	N/A	No
21-30	F	Business	No	Yes	mild	5-8 Hours	Cloth	No	No	N/A	N/A	N/A	No
41-50	M	Health worker	Yes	Yes	severe	9-12 hours	Surgical mask	No	No	N/A	N/A	N/A	No
31-40	F	Farming	No	Yes	mild	3-4 hours	Cloth	No	No	N/A	N/A	N/A	No
41-50	F	Health worker	No	Yes	mild	5-8 Hours	Surgical mask	Yes	No	Yes	3-6 months	Yes	Yes
41-50	F	Health worker	No	Yes	mild	5-8 Hours	Surgical mask	No	No	N/A	N/A	N/A	No
51 above	F	Unemployed	No	Yes	mild	1-2 hours	Cloth	No	No	N/A	N/A	N/A	No
51 above	M	Unemployed	No	Yes	Moderate	1-2 hours	Cloth	No	No	N/A	N/A	N/A	No
51 above	M	Business	No	Yes	mild	5-8 Hours	Cloth	No	No	N/A	N/A	N/A	No
41-50	F	Farming	No	Yes	mild	3-4 hours	Surgical mask	No	No	N/A	N/A	N/A	No
31-40	M	Self- employed	No	Yes	mild	5-8 Hours	Cloth	No	No	N/A	N/A	N/A	No
21-30	F	Self- employed	No	Yes	mild	9-12 hours	Surgical mask	No	No	N/A	N/A	N/A	No
51 above	M	Health worker	No	Yes	mild	5-8 Hours	Surgical mask	No	No	N/A	N/A	N/A	No
21-30	M	Health worker	No	Yes	mild	5-8 Hours	Surgical mask	Yes	No	No	less than a month	Yes	Yes
41-50	M	Self- employed	No	Yes	severe	3-4 hours	Cloth	No	No	N/A	N/A	N/A	No
51 above	M	Health worker	No	Yes	Moderate	5-8 Hours	Surgical mask	No	No	N/A	N/A	N/A	No
51 above	F	Health worker	No	Yes	mild	5-8 Hours	Surgical mask	No	No	N/A	N/A	N/A	No
31-40	F	Business	No	Yes	mild	3-4 hours	Cloth	No	No	N/A	N/A	N/A	No
31-40	M	Farming	No	Yes	mild	5-8 Hours	Cloth	No	No	N/A	N/A	N/A	No
41-50	F	Farming	No	Yes	mild	1-2 hours	Surgical mask	Yes	No	No	3-6 months	Yes	Yes
31-40	M	Health worker	No	Yes	mild	9-12 hours	Surgical mask	No	No	N/A	N/A	N/A	No
41-50	F	Farming	No	Yes	mild	5-8 Hours	Cloth	No	No	N/A	N/A	N/A	No
31-40	F	Business	No	Yes	mild	1-2 hours	Surgical mask	No	No	N/A	N/A	N/A	No
31-40	F	Business	No	Yes	mild	3-4 hours	Cloth	No	No	N/A	N/A	N/A	No
21-30	F	Unemployed	No	Yes	mild	1-2 hours	Cloth	No	No	N/A	N/A	N/A	No
21-30	F	Self- employed	No	Yes	Moderate	5-8 Hours	Cloth	No	No	N/A	N/A	N/A	No
41-50	F	Farming	No	Yes	mild	5-8 Hours	Cloth	No	No	N/A	N/A	N/A	No
51 above	M	Health worker	No	Yes	mild	5-8 Hours	Cloth	No	No	N/A	N/A	N/A	No
31-40	F	Farming	No	Yes	mild	3-4 hours	Surgical mask	No	No	N/A	N/A	N/A	No
31-40	F	Business	No	Yes	mild	3-4 hours	Cloth	No	No	N/A	N/A	N/A	No
31-40	M	Self- employed	No	Yes	mild	3-4 hours	Cloth	No	No	N/A	N/A	N/A	No
21-30	M	Business	No	Yes	mild	5-8 Hours	Surgical mask	No	No	N/A	N/A	N/A	No
21-30	M	Business	No	Yes	mild	3-4 hours	Surgical mask	No	No	N/A	N/A	N/A	No
51 above	M	Health worker	No	Yes	mild	5-8 Hours	Surgical mask	No	No	N/A	N/A	N/A	No
41-50	M	Farming	No	Yes	mild	3-4 hours	Surgical mask	No	No	N/A	N/A	N/A	No
51 above	M	Business	No	Yes	mild	3-4 hours	Cloth	No	No	N/A	N/A	N/A	No
21-30	F	Business	No	Yes	mild	3-4 hours	Surgical mask	No	No	N/A	N/A	N/A	No
31-40	F	Health worker	No	Yes	mild	5-8 Hours	Surgical mask	No	No	N/A	N/A	N/A	No
31-40	F	Unemployed	No	Yes	Moderate	1-2 hours	Cloth	No	No	N/A	N/A	N/A	No
31-40	F	Unemployed	No	Yes	mild	5-8 Hours	Surgical mask	No	No	N/A	N/A	N/A	No
21-30	M	Unemployed	No	Yes	mild	1-2 hours	Surgical mask	No	No	N/A	N/A	N/A	No
31-40	M	Farming	No	Yes	mild	3-4 hours	Cloth	No	No	N/A	N/A	N/A	No
21-30	F	Self- employed	No	Yes	mild	5-8 Hours	Cloth	Yes	No	Yes	less than a month	No	Yes
21-30	M	Farming	No	Yes	mild	5-8 Hours	Surgical mask	No	No	N/A	N/A	N/A	No
41-50	M	Farming	No	Yes	mild	5-8 Hours	Surgical mask	No	No	N/A	N/A	N/A	No
51 above	M	Self- employed	Yes	Yes	mild	3-4 hours	Surgical mask	No	No	N/A	N/A	N/A	No
31-40	F	Unemployed	No	Yes	mild	3-4 hours	Surgical mask	No	No	N/A	N/A	N/A	No
21-30	F	Farming	No	Yes	mild	5-8 Hours	Surgical mask	No	No	N/A	N/A	N/A	No
31-40	M	Unemployed	No	Yes	mild	1-2 hours	Cloth	No	No	N/A	N/A	N/A	No
41-50	F	Health worker	No	Yes	mild	5-8 Hours	Surgical mask	No	No	N/A	N/A	N/A	No
31-40	F	Unemployed	Yes	Yes	mild	3-4 hours	Surgical mask	No	No	N/A	N/A	N/A	No
21-30	F	Farming	No	Yes	mild	5-8 Hours	Surgical mask	No	No	N/A	N/A	N/A	No
31-40	M	Farming	No	Yes	mild	5-8 Hours	Surgical mask	No	No	N/A	N/A	N/A	No
31-40	M	Unemployed	No	Yes	mild	1-2 hours	Cloth	Yes	No	Yes	less than a month	No	Yes
41-50	F	Self- employed	No	Yes	mild	5-8 Hours	Surgical mask	No	No	N/A	N/A	N/A	No
51 above	M	Health worker	No	Yes	mild	9-12 hours	N95	No	No	N/A	N/A	N/A	No
31-40	M	Business	No	Yes	mild	never	N/A	No	No	N/A	N/A	N/A	No
31-40	M	Farming	No	Yes	mild	5-8 Hours	Surgical mask	No	No	N/A	N/A	N/A	No
21-30	M	Self- employed	No	Yes	mild	3-4 hours	Surgical mask	No	No	N/A	N/A	N/A	No
21-30	M	Self- employed	No	Yes	mild	5-8 Hours	Cloth	No	No	N/A	N/A	N/A	No
31-40	F	Farming	Yes	Yes	mild	3-4 hours	Surgical mask	No	No	N/A	N/A	N/A	No
51 above	M	Unemployed	No	Yes	mild	3-4 hours	Surgical mask	No	No	N/A	N/A	N/A	No
41-50	F	Farming	No	Yes	mild	5-8 Hours	Cloth	No	No	N/A	N/A	N/A	No
31-40	F	Unemployed	No	Yes	mild	3-4 hours	Cloth	No	No	N/A	N/A	N/A	No
21-30	F	Self- employed	No	Yes	mild	3-4 hours	Cloth	No	No	N/A	N/A	N/A	No
31-40	F	Health worker	No	Yes	Moderate	12 hours and above	N95	No	No	N/A	N/A	N/A	No
31-40	F	Farming	No	Yes	mild	5-8 Hours	N95	No	No	N/A	N/A	N/A	No
41-50	F	Farming	No	Yes	mild	3-4 hours	Surgical mask	No	No	N/A	N/A	N/A	No
41-50	M	Unemployed	No	Yes	mild	3-4 hours	Surgical mask	No	No	N/A	N/A	N/A	No
21-30	M	Farming	No	Yes	mild	5-8 Hours	Surgical mask	Yes	No	Yes	less than a month	Yes	Yes
21-30	F	Business	No	Yes	mild	3-4 hours	Cloth	No	No	N/A	N/A	N/A	No
31-40	M	Health worker	No	Yes	mild	9-12 hours	Surgical mask	No	No	N/A	N/A	N/A	No
41-50	M	Farming	No	Yes	mild	never	N/A	No	No	N/A	N/A	N/A	No
21-30	M	Business	No	Yes	mild	9-12 hours	Surgical mask	No	No	N/A	N/A	N/A	No
41-50	F	Unemployed	No	Yes	mild	3-4 hours	Surgical mask	No	No	N/A	N/A	N/A	No
41-50	F	Business	No	Yes	mild	1-2 hours	Surgical mask	No	No	N/A	N/A	N/A	No
21-30	M	Self- employed	Yes	Yes	Moderate	3-4 hours	Surgical mask	Yes	No	Yes	3-6 months	Yes	Yes
21-30	F	Unemployed	No	Yes	mild	3-4 hours	Cloth	No	No	N/A	N/A	N/A	No
21-30	M	Business	No	Yes	mild	3-4 hours	Cloth	No	No	N/A	N/A	N/A	No
21-30	M	Self- employed	Yes	Yes	Moderate	9-12 hours	Cloth	Yes	No	Yes	1-3 months	No	Yes
31-40	M	Health worker	No	Yes	mild	9-12 hours	Surgical mask	No	No	N/A	N/A	N/A	No
31-40	M	Health worker	No	Yes	mild	12 hours and above	N95	No	No	N/A	N/A	N/A	No
31-40	M	Farming	No	Yes	mild	5-8 Hours	Cloth	Yes	No	Yes	3-6 months	No	Yes
51 above	F	Self- employed	No	Yes	Moderate	never	N/A	Yes	No	Yes	1-3 months	Yes	Yes
31-40	F	Unemployed	No	Yes	mild	1-2 hours	Surgical mask	No	No	N/A	N/A	N/A	No
41-50	F	Business	Yes	Yes	mild	5-8 Hours	N95	Yes	No	Yes	3-6 months	Yes	Yes
41-50	F	Business	No	Yes	mild	5-8 Hours	Surgical mask	No	No	N/A	N/A	N/A	No
31-40	M	Self- employed	No	Yes	mild	5-8 Hours	Cloth	No	No	N/A	N/A	N/A	No
21-30	F	Farming	No	Yes	mild	3-4 hours	Cloth	No	No	N/A	N/A	N/A	No
41-50	M	Health worker	No	Yes	severe	12 hours and above	Surgical mask	No	No	N/A	N/A	N/A	No
51 above	M	Unemployed	No	Yes	mild	3-4 hours	Cloth	Yes	No	No	3-6 months	Yes	Yes
21-30	M	Business	No	Yes	mild	3-4 hours	Cloth	No	No	N/A	N/A	N/A	No
31-40	F	Business	Yes	Yes	mild	3-4 hours	Cloth	No	No	N/A	N/A	N/A	No
31-40	F	Health worker	No	Yes	mild	3-4 hours	Surgical mask	Yes	No	No	1-3 months	Yes	Yes
41-50	F	Business	No	Yes	severe	1-2 hours	Cloth	Yes	No	Yes	less than a month	Yes	Yes
21-30	M	Health worker	No	Yes	mild	1-2 hours	Cloth	No	No	N/A	N/A	N/A	No
51 above	F	Health worker	No	Yes	Moderate	1-2 hours	Cloth	No	No	N/A	N/A	N/A	No
21-30	F	Business	No	Yes	mild	5-8 Hours	Surgical mask	Yes	No	Yes	less than a month	No	Yes
21-30	F	Business	No	Yes	Moderate	3-4 hours	N95	No	No	N/A	N/A	N/A	No
51 above	M	Farming	No	Yes	mild	1-2 hours	Surgical mask	No	No	N/A	N/A	N/A	No
21-30	F	Business	No	Yes	mild	3-4 hours	Surgical mask	Yes	No	No	3-6 months	Yes	Yes
51 above	F	Health worker	No	Yes	mild	1-2 hours	Cloth	No	No	N/A	N/A	N/A	No
41-50	F	Health worker	No	Yes	Moderate	3-4 hours	Surgical mask	No	No	N/A	N/A	N/A	No
31-40	M	Farming	No	Yes	mild	3-4 hours	Surgical mask	Yes	No	No	1-3 months	Yes	Yes
51 above	F	Health worker	No	Yes	mild	1-2 hours	Cloth	Yes	No	No	1-3 months	No	Yes
21-30	M	Farming	No	Yes	mild	1-2 hours	Surgical mask	No	No	N/A	N/A	N/A	No
41-50	F	Business	No	Yes	mild	5-8 Hours	N95	No	No	N/A	N/A	N/A	No
51 above	M	Business	No	Yes	mild	3-4 hours	Cloth	Yes	No	No	less than a month	No	Yes
21-30	F	Business	No	Yes	mild	1-2 hours	Surgical mask	Yes	No	No	3-6 months	Yes	Yes
41-50	F	Health worker	No	Yes	mild	3-4 hours	Surgical mask	No	No	N/A	N/A	N/A	No
51 above	M	Farming	No	Yes	mild	1-2 hours	Cloth	Yes	No	No	3-6 months	No	Yes
41-50	M	Unemployed	No	Yes	mild	3-4 hours	Surgical mask	Yes	No	No	1-3 months	No	Yes
51 above	M	Unemployed	No	Yes	mild	3-4 hours	Cloth	No	No	N/A	N/A	N/A	No
51 above	F	Farming	No	Yes	mild	3-4 hours	Cloth	Yes	No	No	3-6 months	No	Yes
21-30	F	Health worker	No	Yes	mild	3-4 hours	N95	No	No	N/A	N/A	N/A	No
51 above	M	Farming	No	Yes	mild	3-4 hours	Surgical mask	No	No	N/A	N/A	N/A	No
31-40	M	Business	No	Yes	mild	9-12 hours	Surgical mask	No	No	N/A	N/A	N/A	No
41-50	F	Farming	No	Yes	mild	3-4 hours	Cloth	Yes	No	No	3-6 months	No	Yes
41-50	F	Health worker	No	Yes	mild	9-12 hours	Surgical mask	No	No	N/A	N/A	N/A	No
21-30	F	Farming	No	Yes	mild	1-2 hours	Cloth	No	No	N/A	N/A	N/A	No
21-30	F	Self- employed	No	Yes	mild	3-4 hours	Cloth	No	No	N/A	N/A	N/A	No
51 above	M	Health worker	No	Yes	Moderate	5-8 Hours	Surgical mask	No	No	N/A	N/A	N/A	No
31-40	M	Farming	No	Yes	mild	3-4 hours	Surgical mask	No	No	N/A	N/A	N/A	No
21-30	F	Business	No	Yes	mild	5-8 Hours	Cloth	No	No	N/A	N/A	N/A	No
41-50	M	Health worker	No	Yes	severe	9-12 hours	Surgical mask	No	No	N/A	N/A	N/A	No
31-40	F	Farming	No	Yes	mild	3-4 hours	Cloth	No	No	N/A	N/A	N/A	No
41-50	F	Health worker	No	Yes	mild	5-8 Hours	Surgical mask	Yes	No	Yes	3-6 months	Yes	Yes
41-50	F	Health worker	No	Yes	mild	5-8 Hours	Surgical mask	No	No	N/A	N/A	N/A	No
51 above	F	Unemployed	No	Yes	mild	1-2 hours	Cloth	No	No	N/A	N/A	N/A	No
51 above	M	Unemployed	No	Yes	Moderate	1-2 hours	Cloth	No	No	N/A	N/A	N/A	No
51 above	M	Business	No	Yes	mild	5-8 Hours	Cloth	No	No	N/A	N/A	N/A	No
41-50	F	Farming	No	Yes	mild	3-4 hours	Surgical mask	No	No	N/A	N/A	N/A	No
31-40	M	Self- employed	No	Yes	mild	5-8 Hours	Cloth	No	No	N/A	N/A	N/A	No
21-30	F	Self- employed	No	Yes	mild	9-12 hours	Surgical mask	No	No	N/A	N/A	N/A	No
51 above	M	Health worker	No	Yes	mild	5-8 Hours	Surgical mask	No	No	N/A	N/A	N/A	No
21-30	M	Health worker	No	Yes	mild	5-8 Hours	Surgical mask	Yes	No	No	less than a month	Yes	Yes
41-50	M	Self- employed	No	Yes	severe	3-4 hours	Cloth	No	No	N/A	N/A	N/A	No
51 above	M	Health worker	No	Yes	Moderate	5-8 Hours	Surgical mask	No	No	N/A	N/A	N/A	No
51 above	F	Health worker	No	Yes	Moderate	5-8 Hours	Surgical mask	No	No	N/A	N/A	N/A	No
31-40	F	Business	No	Yes	Moderate	3-4 hours	Cloth	No	No	N/A	N/A	N/A	No
31-40	M	Farming	No	Yes	Moderate	5-8 Hours	Cloth	No	No	N/A	N/A	N/A	No
41-50	F	Farming	No	Yes	Moderate	1-2 hours	Surgical mask	Yes	No	No	3-6 months	Yes	Yes
31-40	M	Health worker	No	Yes	Moderate	9-12 hours	Surgical mask	No	No	N/A	N/A	N/A	No
41-50	F	Farming	No	Yes	Moderate	5-8 Hours	Cloth	No	No	N/A	N/A	N/A	No
51 above	M	Farming	No	Yes	Moderate	3-4 hours	Surgical mask	No	No	N/A	N/A	N/A	No
31-40	M	Business	No	Yes	Moderate	9-12 hours	Surgical mask	No	No	N/A	N/A	N/A	No
41-50	F	Farming	No	Yes	Moderate	3-4 hours	Cloth	Yes	No	No	3-6 months	No	Yes
41-50	F	Health worker	No	Yes	mild	9-12 hours	Surgical mask	No	No	N/A	N/A	N/A	No
21-30	F	Farming	No	Yes	Moderate	1-2 hours	Cloth	No	No	N/A	N/A	N/A	No
21-30	F	Self- employed	No	Yes	Moderate	3-4 hours	Cloth	No	No	N/A	N/A	N/A	No
51 above	M	Health worker	No	Yes	Moderate	5-8 Hours	Surgical mask	No	No	N/A	N/A	N/A	No
31-40	M	Farming	No	Yes	Moderate	3-4 hours	Surgical mask	No	No	N/A	N/A	N/A	No
21-30	F	Business	No	Yes	mild	5-8 Hours	Cloth	No	No	N/A	N/A	N/A	No
41-50	M	Health worker	No	Yes	severe	9-12 hours	Surgical mask	No	No	N/A	N/A	N/A	No
31-40	F	Farming	No	Yes	Moderate	3-4 hours	Cloth	No	No	N/A	N/A	N/A	No
41-50	F	Health worker	No	Yes	severe	5-8 Hours	Surgical mask	Yes	No	No	3-6 months	Yes	Yes
41-50	F	Health worker	No	Yes	severe	5-8 Hours	Surgical mask	No	No	N/A	N/A	N/A	No
51 above	F	Unemployed	No	Yes	severe	1-2 hours	Cloth	No	No	N/A	N/A	N/A	No
51 above	M	Unemployed	No	Yes	Moderate	1-2 hours	Cloth	No	No	N/A	N/A	N/A	No
51 above	M	Business	No	Yes	mild	5-8 Hours	Cloth	No	No	N/A	N/A	N/A	No
41-50	F	Farming	No	Yes	severe	3-4 hours	Surgical mask	No	No	N/A	N/A	N/A	No
31-40	M	Self- employed	No	Yes	severe	5-8 Hours	Cloth	No	No	N/A	N/A	N/A	No
21-30	F	Self- employed	No	Yes	severe	9-12 hours	Surgical mask	No	No	N/A	N/A	N/A	No
51 above	M	Health worker	No	Yes	severe	5-8 Hours	Surgical mask	No	No	N/A	N/A	N/A	No
21-30	M	Health worker	No	Yes	severe	5-8 Hours	Surgical mask	Yes	No	No	less than a month	Yes	Yes
41-50	M	Self- employed	No	Yes	severe	3-4 hours	Cloth	No	No	N/A	N/A	N/A	No
51 above	M	Health worker	No	Yes	Moderate	5-8 Hours	Surgical mask	No	No	N/A	N/A	N/A	No
51 above	F	Health worker	No	Yes	Moderate	1-2 hours	Cloth	No	No	N/A	N/A	N/A	No
21-30	F	Business	No	Yes	severe	5-8 Hours	Surgical mask	Yes	No	Yes	less than a month	No	Yes
21-30	F	Business	No	Yes	Moderate	3-4 hours	N95	No	No	N/A	N/A	N/A	No
51 above	M	Farming	No	Yes	mild	1-2 hours	Surgical mask	No	No	N/A	N/A	N/A	No
21-30	F	Business	No	Yes	severe	3-4 hours	Surgical mask	Yes	No	No	3-6 months	Yes	Yes
51 above	F	Health worker	No	Yes	mild	1-2 hours	Cloth	No	No	N/A	N/A	N/A	No
41-50	F	Health worker	No	Yes	Moderate	3-4 hours	Surgical mask	No	No	N/A	N/A	N/A	No
51 above	F	Health worker	No	Yes	severe	1-2 hours	Cloth	Yes	No	Yes	1-3 months	No	Yes
21-30	M	Farming	No	Yes	mild	1-2 hours	Surgical mask	No	No	N/A	N/A	N/A	No
41-50	F	Business	No	Yes	mild	5-8 Hours	N95	No	No	N/A	N/A	N/A	No
51 above	M	Business	No	Yes	mild	3-4 hours	Cloth	Yes	No	No	1-3 months	No	Yes
21-30	F	Business	No	Yes	severe	1-2 hours	Surgical mask	Yes	No	No	3-6 months	Yes	Yes
41-50	F	Health worker	No	Yes	severe	3-4 hours	Surgical mask	No	No	N/A	N/A	N/A	No
51 above	M	Farming	No	Yes	severe	1-2 hours	Cloth	Yes	No	No	3-6 months	No	Yes
41-50	M	Unemployed	No	Yes	severe	3-4 hours	Surgical mask	Yes	No	No	1-3 months	No	Yes
51 above	M	Unemployed	No	Yes	severe	3-4 hours	Cloth	No	No	N/A	N/A	N/A	No
51 above	F	Farming	No	Yes	severe	3-4 hours	Cloth	Yes	No	No	3-6 months	No	Yes
21-30	F	Health worker	No	Yes	severe	3-4 hours	N95	No	No	N/A	N/A	N/A	No
51 above	M	Farming	No	Yes	severe	3-4 hours	Surgical mask	No	No	N/A	N/A	N/A	No
41-50	F	Farming	No	Yes	severe	3-4 hours	Cloth	Yes	No	No	3-6 months	No	Yes
41-50	F	Health worker	No	Yes	mild	9-12 hours	Surgical mask	No	No	N/A	N/A	N/A	No
21-30	F	Farming	No	Yes	severe	1-2 hours	Cloth	No	No	N/A	N/A	N/A	No
21-30	F	Self- employed	No	Yes	severe	3-4 hours	Cloth	No	No	N/A	N/A	N/A	No
31-40	M	Self- employed	No	Yes	severe	5-8 Hours	Surgical mask	No	No	N/A	N/A	N/A	No
21-30	F	Self- employed	No	Yes	mild	3-4 hours	N95	Yes	No	Yes	less than a month	No	Yes
31-40	M	Farming	No	Yes	severe	5-8 Hours	Cloth	No	No	N/A	N/A	N/A	No
41-50	F	Farming	No	Yes	severe	1-2 hours	Surgical mask	Yes	No	No	3-6 months	Yes	Yes
31-40	M	Health worker	No	Yes	severe	9-12 hours	Surgical mask	No	No	N/A	N/A	N/A	No
41-50	F	Farming	No	Yes	severe	5-8 Hours	Cloth	No	No	N/A	N/A	N/A	No
51 above	M	Farming	No	Yes	severe	3-4 hours	Surgical mask	No	No	N/A	N/A	N/A	No
31-40	M	Business	No	Yes	severe	9-12 hours	Surgical mask	No	No	N/A	N/A	N/A	No
41-50	F	Farming	No	Yes	severe	3-4 hours	Cloth	Yes	No	No	3-6 months	No	Yes
41-50	F	Health worker	No	Yes	mild	9-12 hours	Surgical mask	No	No	N/A	N/A	N/A	No
21-30	F	Farming	No	Yes	severe	1-2 hours	Cloth	No	No	N/A	N/A	N/A	No
21-30	F	Self- employed	No	Yes	severe	3-4 hours	Cloth	No	No	N/A	N/A	N/A	No
51 above	M	Health worker	No	Yes	Moderate	5-8 Hours	Surgical mask	No	No	N/A	N/A	N/A	No
31-40	M	Farming	No	Yes	severe	3-4 hours	Surgical mask	No	No	N/A	N/A	N/A	No
21-30	F	Business	No	Yes	mild	5-8 Hours	Cloth	No	No	N/A	N/A	N/A	No
41-50	M	Health worker	No	Yes	severe	9-12 hours	Surgical mask	No	No	N/A	N/A	N/A	No
31-40	F	Farming	No	Yes	severe	3-4 hours	Cloth	No	No	N/A	N/A	N/A	No
41-50	F	Health worker	No	Yes	severe	5-8 Hours	Surgical mask	Yes	No	No	3-6 months	Yes	Yes
41-50	F	Health worker	No	Yes	severe	5-8 Hours	Surgical mask	No	No	N/A	N/A	N/A	No
51 above	F	Unemployed	No	Yes	severe	1-2 hours	Cloth	No	No	N/A	N/A	N/A	No
51 above	M	Unemployed	No	Yes	Moderate	1-2 hours	Cloth	No	No	N/A	N/A	N/A	No
51 above	M	Business	No	Yes	mild	5-8 Hours	Cloth	No	No	N/A	N/A	N/A	No
41-50	F	Farming	No	Yes	severe	3-4 hours	Surgical mask	No	No	N/A	N/A	N/A	No
31-40	M	Self- employed	No	Yes	severe	5-8 Hours	Cloth	No	No	N/A	N/A	N/A	No
21-30	F	Self- employed	No	Yes	severe	9-12 hours	Surgical mask	No	No	N/A	N/A	N/A	No
51 above	M	Health worker	No	Yes	severe	5-8 Hours	Surgical mask	No	No	N/A	N/A	N/A	No
21-30	M	Health worker	No	Yes	severe	5-8 Hours	Surgical mask	Yes	No	No	less than a month	Yes	Yes
41-50	M	Self- employed	No	Yes	severe	3-4 hours	Cloth	No	No	N/A	N/A	N/A	No
51 above	M	Health worker	No	Yes	Moderate	5-8 Hours	Surgical mask	No	No	N/A	N/A	N/A	No
51 above	F	Health worker	No	Yes	Moderate	1-2 hours	Cloth	No	No	N/A	N/A	N/A	No
21-30	F	Business	No	Yes	severe	5-8 Hours	Surgical mask	Yes	No	Yes	less than a month	No	Yes
21-30	F	Business	No	Yes	Moderate	3-4 hours	N95	No	No	N/A	N/A	N/A	No
51 above	M	Farming	No	Yes	mild	1-2 hours	Surgical mask	No	No	N/A	N/A	N/A	No
21-30	F	Business	No	Yes	severe	3-4 hours	Surgical mask	Yes	No	No	3-6 months	Yes	Yes
51 above	F	Health worker	No	Yes	mild	1-2 hours	Cloth	No	No	N/A	N/A	N/A	No
41-50	F	Health worker	No	Yes	Moderate	3-4 hours	Surgical mask	No	No	N/A	N/A	N/A	No
31-40	M	Farming	No	Yes	severe	3-4 hours	Surgical mask	Yes	No	No	1-3 months	Yes	Yes
51 above	F	Health worker	No	Yes	severe	1-2 hours	Cloth	Yes	No	No	1-3 months	No	Yes
21-30	M	Farming	No	Yes	mild	1-2 hours	Surgical mask	No	No	N/A	N/A	N/A	No
41-50	F	Business	No	Yes	mild	5-8 Hours	N95	No	No	N/A	N/A	N/A	No
51 above	M	Business	No	Yes	mild	3-4 hours	Cloth	Yes	No	No	less than a month	No	Yes
21-30	F	Business	No	Yes	severe	1-2 hours	Surgical mask	Yes	No	No	3-6 months	Yes	Yes
41-50	F	Health worker	No	Yes	severe	3-4 hours	Surgical mask	No	No	N/A	N/A	N/A	No
51 above	M	Farming	No	Yes	mild	1-2 hours	Cloth	Yes	No	No	3-6 months	No	Yes
41-50	M	Unemployed	No	Yes	mild	3-4 hours	Surgical mask	Yes	No	No	1-3 months	No	Yes
51 above	M	Unemployed	No	Yes	mild	3-4 hours	Cloth	No	No	N/A	N/A	N/A	No
21-30	F	Farming	No	Yes	mild	3-4 hours	Cloth	Yes	No	Yes	3-6 months	No	Yes
21-30	F	Health worker	No	Yes	mild	3-4 hours	N95	No	No	N/A	N/A	N/A	No
51 above	M	Farming	No	Yes	mild	3-4 hours	Surgical mask	No	No	N/A	N/A	N/A	No
31-40	M	Business	No	Yes	mild	9-12 hours	Surgical mask	No	No	N/A	N/A	N/A	No
41-50	F	Farming	No	Yes	mild	3-4 hours	Cloth	Yes	No	No	3-6 months	No	Yes
41-50	F	Health worker	No	Yes	mild	9-12 hours	Surgical mask	No	No	N/A	N/A	N/A	No
21-30	F	Farming	No	Yes	mild	1-2 hours	Cloth	No	No	N/A	N/A	N/A	No
21-30	F	Self- employed	No	Yes	mild	3-4 hours	Cloth	No	No	N/A	N/A	N/A	No
31-40	M	Self- employed	No	Yes	mild	5-8 Hours	Surgical mask	No	No	N/A	N/A	N/A	No
21-30	F	Health worker	No	Yes	mild	1-2 hours	N95	Yes	No	Yes	1-3 months	No	Yes
41-50	F	Business	Yes	Yes	mild	1-2 hours	Surgical mask	No	No	N/A	N/A	N/A	No
31-40	F	Health worker	Yes	Yes	mild	3-4 hours	Cloth	No	No	N/A	N/A	N/A	No
21-30	M	Health worker	No	Yes	mild	1-2 hours	Cloth	No	No	N/A	N/A	N/A	No
31-40	M	Health worker	No	Yes	mild	3-4 hours	Cloth	Yes	No	No	3-6 months	No	Yes
41-50	F	Health worker	No	Yes	Moderate	1-2 hours	Surgical mask	No	No	N/A	N/A	N/A	No
21-30	M	Self- employed	No	Yes	mild	1-2 hours	Surgical mask	Yes	No	No	less than a month	No	Yes
51 above	F	Business	No	Yes	mild	1-2 hours	Cloth	Yes	No	Yes	6months and above	No	Yes
31-40	M	Health worker	No	Yes	mild	1-2 hours	Cloth	No	No	N/A	N/A	N/A	No
41-50	M	Business	No	Yes	mild	3-4 hours	Cloth	Yes	No	No	1-3 months	Yes	Yes
31-40	F	Business	No	Yes	Moderate	1-2 hours	Cloth	No	No	N/A	N/A	N/A	No
51 above	M	Health worker	Yes	Yes	mild	never	N/A	Yes	No	No	1-3 months	No	Yes
21-30	F	Health worker	No	Yes	mild	3-4 hours	N95	No	No	N/A	N/A	N/A	No
41-50	F	Health worker	Yes	Yes	mild	3-4 hours	Surgical mask	No	No	N/A	N/A	N/A	No
31-40	F	Self- employed	Yes	Yes	Moderate	3-4 hours	Surgical mask	No	No	N/A	N/A	N/A	No
41-50	M	Unemployed	No	Yes	mild	3-4 hours	Cloth	Yes	No	No	1-3 months	No	Yes
31-40	M	Self- employed	No	Yes	mild	3-4 hours	N95	Yes	No	Yes	3-6 months	No	Yes
21-30	F	Unemployed	No	Yes	mild	3-4 hours	Surgical mask	No	No	N/A	N/A	N/A	No
31-40	M	Unemployed	No	Yes	mild	5-8 Hours	Surgical mask	Yes	No	Yes	3-6 months	No	Yes
21-30	F	Civil servant other than health care worker	No	Yes	mild	3-4 hours	Surgical mask	No	No	N/A	N/A	N/A	No
31-40	M	Unemployed	No	Yes	mild	3-4 hours	Surgical mask	No	No	N/A	N/A	N/A	No
21-30	F	Self- employed	No	Yes	mild	5-8 Hours	Cloth	Yes	No	Yes	3-6 months	No	Yes
21-30	M	Self- employed	Yes	Yes	mild	3-4 hours	Surgical mask	No	No	N/A	N/A	N/A	No
31-40	M	Unemployed	No	Yes	mild	5-8 Hours	Cloth	Yes	No	No	1-3 months	No	Yes
51 above	M	Business	Yes	Yes	mild	5-8 Hours	Surgical mask	No	No	N/A	N/A	N/A	No
21-30	M	Health worker	No	Yes	mild	9-12 hours	Surgical mask	No	No	N/A	N/A	N/A	No
21-30	F	Unemployed	No	Yes	mild	3-4 hours	Cloth	No	No	N/A	N/A	N/A	No
31-40	F	Unemployed	No	Yes	Moderate	5-8 Hours	Surgical mask	No	No	N/A	N/A	N/A	No
51 above	M	Business	No	Yes	mild	3-4 hours	Surgical mask	No	No	N/A	N/A	N/A	No
31-40	M	Health worker	No	Yes	mild	9-12 hours	N95	No	No	N/A	N/A	N/A	No
41-50	F	Self- employed	Yes	Yes	mild	never	N/A	No	No	N/A	N/A	N/A	No
21-30	M	Unemployed	No	Yes	severe	5-8 Hours	Cloth	Yes	No	Yes	3-6 months	Yes	Yes
21-30	F	Business	No	Yes	mild	5-8 Hours	Cloth	No	No	N/A	N/A	N/A	No
41-50	M	Health worker	No	Yes	mild	5-8 Hours	Surgical mask	No	No	N/A	N/A	N/A	No
51 above	M	Health worker	Yes	Yes	Moderate	9-12 hours	Surgical mask	Yes	No	No	1-3 months	Yes	Yes
51 above	M	Unemployed	No	Yes	mild	3-4 hours	Cloth	No	No	N/A	N/A	N/A	No
41-50	F	Health worker	No	Yes	mild	3-4 hours	Surgical mask	No	No	N/A	N/A	N/A	No
21-30	F	Unemployed	No	Yes	mild	1-2 hours	Cloth	No	No	N/A	N/A	N/A	No
41-50	F	Self- employed	No	Yes	mild	5-8 Hours	Surgical mask	No	No	N/A	N/A	N/A	No
31-40	F	Business	No	Yes	mild	9-12 hours	Cloth	Yes	No	Yes	1-3 months	No	Yes
41-50	M	Farming	No	Yes	mild	5-8 Hours	Cloth	No	No	N/A	N/A	N/A	No
41-50	M	Business	No	Yes	mild	9-12 hours	Surgical mask	No	No	N/A	N/A	N/A	No
31-40	F	Health worker	No	Yes	mild	12 hours and above	Surgical mask	Yes	No	No	3-6 months	Yes	Yes
21-30	M	Farming	No	Yes	mild	5-8 Hours	Cloth	No	No	N/A	N/A	N/A	No
31-40	M	Health worker	No	Yes	mild	never	N/A	No	No	N/A	N/A	N/A	No
51 above	F	Farming	No	Yes	Moderate	5-8 Hours	Cloth	No	No	N/A	N/A	N/A	No
21-30	M	Health worker	No	Yes	mild	9-12 hours	Surgical mask	No	No	N/A	N/A	N/A	No
31-40	M	Health worker	No	Yes	mild	3-4 hours	Surgical mask	No	No	N/A	N/A	N/A	No
21-30	F	Civil servant other than health care worker	Yes	Yes	mild	12 hours and above	Surgical mask	No	No	N/A	N/A	N/A	No
41-50	F	Business	No	Yes	mild	5-8 Hours	Surgical mask	No	No	N/A	N/A	N/A	No
41-50	F	Health worker	No	Yes	Moderate	12 hours and above	N95	No	No	N/A	N/A	N/A	No
41-50	M	Health worker	No	Yes	mild	9-12 hours	Cloth	No	No	N/A	N/A	N/A	No
21-30	F	Health worker	Yes	Yes	mild	9-12 hours	Surgical mask	No	No	N/A	N/A	N/A	No
21-30	M	Business	No	Yes	mild	5-8 Hours	Surgical mask	No	No	N/A	N/A	N/A	No
51 above	F	Business	No	Yes	mild	3-4 hours	Cloth	No	No	N/A	N/A	N/A	No
41-50	M	Self- employed	No	Yes	mild	9-12 hours	Cloth	Yes	No	Yes	1-3 months	No	Yes
51 above	F	Business	No	Yes	Moderate	5-8 Hours	Cloth	Yes	No	Yes	3-6 months	Yes	Yes
41-50	M	Business	No	Yes	mild	9-12 hours	Cloth	No	No	N/A	N/A	N/A	No
41-50	M	Business	No	Yes	mild	5-8 Hours	Cloth	No	No	N/A	N/A	N/A	No
51 above	F	Unemployed	Yes	Yes	mild	1-2 hours	Surgical mask	No	No	N/A	N/A	N/A	No
41-50	M	Health worker	No	Yes	mild	12 hours and above	Surgical mask	No	No	N/A	N/A	N/A	No
21-30	F	Farming	No	Yes	mild	5-8 Hours	Surgical mask	No	No	N/A	N/A	N/A	No
21-30	F	Business	No	Yes	mild	9-12 hours	Cloth	Yes	No	Yes	1-3 months	Yes	Yes
41-50	F	Farming	No	Yes	mild	5-8 Hours	Surgical mask	No	No	N/A	N/A	N/A	No
41-50	F	Business	No	Yes	mild	never	N/A	No	No	N/A	N/A	N/A	No
21-30	M	Health worker	No	Yes	mild	9-12 hours	Surgical mask	No	No	N/A	N/A	N/A	No
31-40	M	Health worker	No	Yes	mild	5-8 Hours	Cloth	No	No	N/A	N/A	N/A	No
41-50	F	Unemployed	Yes	Yes	mild	5-8 Hours	Surgical mask	No	No	N/A	N/A	N/A	No
21-30	F	Unemployed	No	Yes	mild	1-2 hours	Cloth	No	No	N/A	N/A	N/A	No
31-40	M	Health worker	No	Yes	mild	9-12 hours	Cloth	No	No	N/A	N/A	N/A	No
41-50	M	Business	No	Yes	mild	5-8 Hours	Surgical mask	Yes	No	Yes	less than a month	No	Yes
41-50	F	Unemployed	No	Yes	mild	3-4 hours	Cloth	No	No	N/A	N/A	N/A	No
31-40	M	Health worker	No	Yes	mild	3-4 hours	Surgical mask	No	No	N/A	N/A	N/A	No
31-40	M	Health worker	No	Yes	mild	9-12 hours	Surgical mask	Yes	No	No	1-3 months	No	Yes
21-30	F	Unemployed	No	Yes	mild	1-2 hours	Cloth	No	No	N/A	N/A	N/A	No
31-40	M	Health worker	No	Yes	mild	3-4 hours	Cloth	No	No	N/A	N/A	N/A	No
31-40	F	Health worker	No	Yes	mild	5-8 Hours	Surgical mask	No	No	N/A	N/A	N/A	No
51 above	M	Unemployed	No	Yes	mild	never	N/A	No	No	N/A	N/A	N/A	No
31-40	M	Health worker	No	Yes	mild	5-8 Hours	Surgical mask	No	No	N/A	N/A	N/A	No
31-40	F	Health worker	No	Yes	mild	9-12 hours	Cloth	No	No	N/A	N/A	N/A	No
41-50	M	Business	No	Yes	Moderate	5-8 Hours	Surgical mask	No	No	N/A	N/A	N/A	No
31-40	F	Health worker	No	Yes	mild	9-12 hours	Surgical mask	No	No	N/A	N/A	N/A	No
11-20	F	Self- employed	No	No	NA	3-4 hours	N95	No	No	N/A	N/A	N/A	No
11-20	M	Business	No	Yes	mild	9-12 hours	Cloth	Yes	No	Yes	6months and above	No	Yes
11-20	F	Unemployed	No	No	NA	9-12 hours	Surgical mask	No	No	N/A	N/A	N/A	No
11-20	F	Civil servant other than health care worker	No	No	NA	9-12 hours	N95	No	No	N/A	N/A	N/A	No
11-20	F	Other	No	No	NA	9-12 hours	N95	Yes	Yes	Yes	1-3 months	No	Yes
11-20	F	Other	No	No	NA	5-8 Hours	Surgical mask	Yes	Yes	Yes	1-3 months	No	Yes
11-20	M	Unemployed	Yes	Yes	Moderate	9-12 hours	Surgical mask	Yes	No	Yes	1-3 months	No	Yes
11-20	F	Self- employed	No	No	NA	1-2 hours	Surgical mask	No	No	N/A	N/A	N/A	No
11-20	M	Other	No	Yes	Moderate	9-12 hours	Surgical mask	No	No	N/A	N/A	N/A	No
11-20	M	Unemployed	No	No	NA	1-2 hours	Cloth	Yes	Yes	Yes	less than a month	No	Yes
11-20	F	Business	No	No	NA	9-12 hours	N95	No	No	N/A	N/A	N/A	No
11-20	F	Self- employed	Yes	No	NA	9-12 hours	Surgical mask	No	No	N/A	N/A	N/A	No
11-20	F	Unemployed	No	No	NA	12 hours and above	Surgical mask	No	No	N/A	N/A	N/A	No
11-20	M	Self- employed	No	No	NA	1-2 hours	Cloth	No	No	N/A	N/A	N/A	No
11-20	F	Self- employed	No	No	NA	1-2 hours	Surgical mask	No	No	N/A	N/A	N/A	No
11-20	M	Student	No	No	NA	5-8 Hours	Surgical mask	No	No	N/A	N/A	N/A	No
11-20	M	Student	No	No	NA	9-12 hours	Surgical mask	No	No	N/A	N/A	N/A	No
11-20	M	Business	No	Yes	mild	12 hours and above	Surgical mask	Yes	No	Yes	less than a month	Yes	Yes
11-20	M	Student	No	Yes	mild	5-8 Hours	Surgical mask	No	No	N/A	N/A	N/A	No
11-20	M	Student	No	No	NA	9-12 hours	Cloth	No	No	N/A	N/A	N/A	No
11-20	F	Other	No	No	NA	3-4 hours	Surgical mask	No	No	N/A	N/A	N/A	No
11-20	M	Self- employed	No	No	NA	3-4 hours	Surgical mask	No	No	N/A	N/A	N/A	No
11-20	M	Unemployed	No	No	NA	1-2 hours	Cloth	No	No	N/A	N/A	N/A	No
11-20	M	Business	No	No	NA	5-8 Hours	Cloth	No	No	N/A	N/A	N/A	No
11-20	M	Unemployed	No	No	NA	3-4 hours	Cloth	No	No	N/A	N/A	N/A	No
11-20	M	Self- employed	No	No	NA	3-4 hours	Surgical mask	No	No	N/A	N/A	N/A	No
11-20	M	Self- employed	Yes	Yes	Moderate	3-4 hours	Surgical mask	Yes	No	Yes	1-3 months	No	Yes
11-20	M	Student	No	No	NA	5-8 Hours	Cloth	No	No	N/A	N/A	N/A	No
11-20	F	Unemployed	No	No	NA	12 hours and above	N95	No	No	N/A	N/A	N/A	No
11-20	M	Self- employed	No	No	NA	1-2 hours	Surgical mask	No	No	N/A	N/A	N/A	No
11-20	M	Self- employed	No	No	NA	3-4 hours	N95	No	No	N/A	N/A	N/A	No
11-20	F	Self- employed	No	No	NA	9-12 hours	Surgical mask	No	No	N/A	N/A	N/A	No
11-20	F	Student	No	No	NA	3-4 hours	Cloth	No	No	N/A	N/A	N/A	No
11-20	F	Self- employed	No	No	NA	5-8 Hours	Surgical mask	No	No	N/A	N/A	N/A	No
11-20	F	Unemployed	Yes	Yes	severe	3-4 hours	Surgical mask	No	No	N/A	N/A	N/A	No
11-20	F	Other	No	No	NA	5-8 Hours	Surgical mask	No	No	N/A	N/A	N/A	No
11-20	F	Self- employed	No	Yes	Moderate	5-8 Hours	Cloth	No	No	N/A	N/A	N/A	No
11-20	F	Self- employed	No	Yes	mild	5-8 Hours	Cloth	Yes	No	Yes	less than a month	No	Yes
11-20	M	Farming	No	Yes	mild	5-8 Hours	Surgical mask	No	No	N/A	N/A	N/A	No
11-20	F	Student	No	Yes	mild	5-8 Hours	Surgical mask	No	No	N/A	N/A	N/A	No
11-20	F	Student	No	Yes	mild	5-8 Hours	Surgical mask	No	No	N/A	N/A	N/A	No
31-40	F	Other	No	Yes	Moderate	12 hours and above	N95	No	No	N/A	N/A	N/A	No
31-40	F	Farming	No	Yes	mild	5-8 Hours	N95	No	No	N/A	N/A	N/A	No
11-20	F	Other	No	Yes	mild	3-4 hours	Surgical mask	Yes	No	No	1-3 months	Yes	Yes
11-20	M	Student	No	Yes	mild	3-4 hours	Surgical mask	Yes	No	No	1-3 months	Yes	Yes
11-20	M	Business	No	Yes	mild	9-12 hours	Surgical mask	No	No	N/A	N/A	N/A	No
11-20	M	Student	No	Yes	mild	3-4 hours	Surgical mask	No	No	N/A	N/A	N/A	No
11-20	F	Student	No	Yes	mild	3-4 hours	Cloth	No	No	N/A	N/A	N/A	No
11-20	M	Self- employed	No	Yes	mild	5-8 Hours	Cloth	No	No	N/A	N/A	N/A	No
11-20	F	Business	No	Yes	Moderate	3-4 hours	Cloth	No	No	N/A	N/A	N/A	No
11-20	M	Student	No	Yes	Moderate	5-8 Hours	Cloth	No	No	N/A	N/A	N/A	No
11-20	M	Other	No	Yes	Moderate	9-12 hours	Surgical mask	No	No	N/A	N/A	N/A	No
11-20	M	Business	No	Yes	Moderate	9-12 hours	Surgical mask	No	No	N/A	N/A	N/A	No
11-20	M	Student	No	Yes	Moderate	3-4 hours	Surgical mask	No	No	N/A	N/A	N/A	No
11-20	F	Student	No	Yes	Moderate	3-4 hours	Cloth	No	No	N/A	N/A	N/A	No
11-20	M	Self- employed	No	Yes	severe	5-8 Hours	Cloth	No	No	N/A	N/A	N/A	No
11-20	M	Other	No	Yes	severe	9-12 hours	Surgical mask	No	No	N/A	N/A	N/A	No
11-20	M	Business	No	Yes	severe	9-12 hours	Surgical mask	No	No	N/A	N/A	N/A	No
11-20	M	Student	No	Yes	severe	3-4 hours	Surgical mask	No	No	N/A	N/A	N/A	No
11-20	F	Student	No	Yes	severe	3-4 hours	Cloth	No	No	N/A	N/A	N/A	No
11-20	F	Other	Yes	Yes	mild	3-4 hours	Cloth	No	No	N/A	N/A	N/A	No
11-20	M	Other	No	Yes	mild	3-4 hours	Cloth	Yes	No	No	3-6 months	No	Yes
11-20	M	Other	No	Yes	mild	1-2 hours	Cloth	No	No	N/A	N/A	N/A	No
11-20	F	Business	No	Yes	Moderate	1-2 hours	Cloth	No	No	N/A	N/A	N/A	No
11-20	F	Self- employed	Yes	Yes	Moderate	3-4 hours	Surgical mask	No	No	N/A	N/A	N/A	No
11-20	M	Self- employed	No	Yes	mild	3-4 hours	N95	Yes	No	Yes	3-6 months	No	Yes
11-20	M	Unemployed	No	Yes	mild	5-8 Hours	Surgical mask	Yes	No	Yes	3-6 months	No	Yes
11-20	M	Unemployed	No	Yes	mild	3-4 hours	Surgical mask	No	No	N/A	N/A	N/A	No
11-20	M	Unemployed	No	Yes	mild	5-8 Hours	Cloth	Yes	No	No	1-3 months	No	Yes
11-20	F	Unemployed	No	Yes	Moderate	5-8 Hours	Surgical mask	No	No	N/A	N/A	N/A	No
11-20	M	Other	No	Yes	mild	9-12 hours	N95	No	No	N/A	N/A	N/A	No
11-20	F	Business	No	Yes	mild	9-12 hours	Cloth	Yes	No	Yes	1-3 months	No	Yes
11-20	F	Other	No	Yes	mild	12 hours and above	Surgical mask	Yes	No	Yes	3-6 months	Yes	Yes
11-20	M	Self- employed	No	Yes	mild	never	N/A	No	No	N/A	N/A	N/A	No
11-20	M	Unemployed	No	Yes	mild	3-4 hours	Surgical mask	No	No	N/A	N/A	N/A	No
11-20	M	Unemployed	Yes	Yes	mild	3-4 hours	Cloth	Yes	No	Yes	less than a month	No	Yes
11-20	F	Student	No	Yes	mild	5-8 Hours	Cloth	No	No	N/A	N/A	N/A	No
11-20	F	Business	No	Yes	mild	9-12 hours	Cloth	Yes	No	Yes	3-6 months	Yes	Yes
11-20	F	Farming	No	Yes	mild	never	N/A	No	No	N/A	N/A	N/A	No
11-20	M	Other	No	Yes	mild	5-8 Hours	Surgical mask	No	No	N/A	N/A	N/A	No
11-20	M	Student	No	Yes	mild	5-8 Hours	Cloth	No	No	N/A	N/A	N/A	No
11-20	M	Self- employed	No	Yes	mild	9-12 hours	Cloth	No	No	N/A	N/A	N/A	No
11-20	M	Student	No	Yes	mild	3-4 hours	Surgical mask	No	No	N/A	N/A	N/A	No
11-20	M	Other	No	Yes	mild	9-12 hours	Surgical mask	Yes	No	No	less than a month	No	Yes
11-20	M	Unemployed	No	Yes	mild	3-4 hours	Cloth	No	No	N/A	N/A	N/A	No
11-20	F	Self- employed	No	Yes	mild	5-8 Hours	Surgical mask	No	No	N/A	N/A	N/A	No
11-20	M	Student	No	Yes	mild	5-8 Hours	Surgical mask	No	No	N/A	N/A	N/A	No
11-20	F	Business	No	Yes	mild	9-12 hours	Cloth	No	No	N/A	N/A	N/A	No
11-20	F	Business	Yes	Yes	mild	5-8 Hours	N95	Yes	No	Yes	3-6 months	Yes	Yes
11-20	F	Business	No	Yes	mild	5-8 Hours	Surgical mask	No	No	N/A	N/A	N/A	No
11-20	M	Other	No	Yes	severe	12 hours and above	Surgical mask	No	No	N/A	N/A	N/A	No
11-20	F	Business	No	Yes	severe	1-2 hours	Cloth	Yes	No	Yes	less than a month	Yes	Yes
11-20	F	Civil servant other than health care worker	No	Yes	Moderate	3-4 hours	Surgical mask	No	No	N/A	N/A	N/A	No
11-20	F	Business	No	Yes	mild	5-8 Hours	N95	No	No	N/A	N/A	N/A	No
11-20	F	Other	No	Yes	mild	3-4 hours	Surgical mask	No	No	N/A	N/A	N/A	No
11-20	M	Unemployed	No	Yes	mild	3-4 hours	Surgical mask	Yes	No	Yes	1-3 months	No	Yes
11-20	F	Student	No	Yes	mild	3-4 hours	Cloth	Yes	No	Yes	3-6 months	No	Yes
11-20	F	Student	No	Yes	mild	9-12 hours	Surgical mask	No	No	N/A	N/A	N/A	No
11-20	M	Student	No	Yes	severe	9-12 hours	Surgical mask	No	No	N/A	N/A	N/A	No
11-20	F	Student	No	Yes	mild	5-8 Hours	Surgical mask	Yes	No	Yes	3-6 months	Yes	Yes
11-20	F	Student	No	Yes	mild	5-8 Hours	Surgical mask	No	No	N/A	N/A	N/A	No
11-20	F	Student	No	Yes	mild	3-4 hours	Surgical mask	No	No	N/A	N/A	N/A	No
11-20	M	Self- employed	No	Yes	severe	3-4 hours	Cloth	No	No	N/A	N/A	N/A	No
11-20	F	Student	No	Yes	Moderate	1-2 hours	Surgical mask	Yes	No	Yes	3-6 months	Yes	Yes
11-20	F	Student	No	Yes	Moderate	5-8 Hours	Cloth	No	No	N/A	N/A	N/A	No
11-20	F	Student	No	Yes	Moderate	3-4 hours	Cloth	Yes	No	Yes	3-6 months	No	Yes
11-20	F	Student	No	Yes	mild	9-12 hours	Surgical mask	No	No	N/A	N/A	N/A	No
11-20	M	Student	No	Yes	severe	9-12 hours	Surgical mask	No	No	N/A	N/A	N/A	No
11-20	F	Student	No	Yes	severe	5-8 Hours	Surgical mask	Yes	No	Yes	3-6 months	Yes	Yes
11-20	F	Student	No	Yes	severe	5-8 Hours	Surgical mask	No	No	N/A	N/A	N/A	No
11-20	F	Student	No	Yes	severe	3-4 hours	Surgical mask	No	No	N/A	N/A	N/A	No
11-20	M	Self- employed	No	Yes	severe	3-4 hours	Cloth	No	No	N/A	N/A	N/A	No
11-20	F	Student	No	Yes	Moderate	3-4 hours	Surgical mask	No	No	N/A	N/A	N/A	No
11-20	F	Business	No	Yes	mild	5-8 Hours	N95	No	No	N/A	N/A	N/A	No
11-20	F	Student	No	Yes	severe	3-4 hours	Surgical mask	No	No	N/A	N/A	N/A	No
11-20	M	Farming	No	Yes	severe	3-4 hours	Surgical mask	Yes	No	Yes	1-3 months	No	Yes
11-20	F	Student	No	Yes	severe	3-4 hours	Cloth	Yes	No	Yes	3-6 months	No	Yes
11-20	F	Student	No	Yes	mild	9-12 hours	Surgical mask	No	No	N/A	N/A	N/A	No
11-20	F	Student	No	Yes	severe	1-2 hours	Surgical mask	Yes	No	Yes	3-6 months	Yes	Yes
11-20	F	Student	No	Yes	severe	5-8 Hours	Cloth	No	No	N/A	N/A	N/A	No
11-20	F	Student	No	Yes	severe	3-4 hours	Cloth	Yes	No	Yes	3-6 months	No	Yes
11-20	F	Student	No	Yes	mild	9-12 hours	Surgical mask	No	No	N/A	N/A	N/A	No
11-20	M	Student	No	Yes	severe	9-12 hours	Surgical mask	No	No	N/A	N/A	N/A	No
11-20	F	Student	No	Yes	severe	5-8 Hours	Surgical mask	Yes	No	Yes	3-6 months	Yes	Yes
11-20	F	Student	No	Yes	severe	5-8 Hours	Surgical mask	No	No	N/A	N/A	N/A	No
11-20	F	Student	No	Yes	severe	3-4 hours	Surgical mask	No	No	N/A	N/A	N/A	No
11-20	M	Self- employed	No	Yes	severe	3-4 hours	Cloth	No	No	N/A	N/A	N/A	No
11-20	F	Student	No	Yes	Moderate	3-4 hours	Surgical mask	No	No	N/A	N/A	N/A	No
11-20	F	Business	No	Yes	mild	5-8 Hours	N95	No	No	N/A	N/A	N/A	No
11-20	F	Student	No	Yes	severe	3-4 hours	Surgical mask	No	No	N/A	N/A	N/A	No
11-20	M	Unemployed	No	Yes	mild	3-4 hours	Surgical mask	Yes	No	Yes	1-3 months	No	Yes
11-20	F	Student	No	Yes	mild	3-4 hours	Cloth	Yes	No	Yes	3-6 months	No	Yes
11-20	F	Student	No	Yes	mild	9-12 hours	Surgical mask	No	No	N/A	N/A	N/A	No
11-20	F	Business	Yes	Yes	mild	1-2 hours	Surgical mask	No	No	N/A	N/A	N/A	No
11-20	F	Student	No	Yes	Moderate	1-2 hours	Surgical mask	No	No	N/A	N/A	N/A	No
11-20	M	Business	No	Yes	mild	3-4 hours	Cloth	Yes	No	No	1-3 months	Yes	Yes
11-20	F	Student	Yes	Yes	mild	3-4 hours	Surgical mask	No	No	N/A	N/A	N/A	No
11-20	M	Unemployed	No	Yes	mild	3-4 hours	Cloth	Yes	No	No	less than a month	No	Yes
11-20	F	Self- employed	Yes	Yes	mild	never	N/A	No	No	N/A	N/A	N/A	No
11-20	M	Student	No	Yes	mild	5-8 Hours	Surgical mask	No	No	N/A	N/A	N/A	No
11-20	F	Student	No	Yes	mild	3-4 hours	Surgical mask	No	No	N/A	N/A	N/A	No
11-20	F	Self- employed	No	Yes	mild	5-8 Hours	Surgical mask	No	No	N/A	N/A	N/A	No
11-20	M	Student	No	Yes	mild	5-8 Hours	Cloth	No	No	N/A	N/A	N/A	No
11-20	M	Business	No	Yes	mild	9-12 hours	Surgical mask	No	No	N/A	N/A	N/A	No
11-20	F	Business	No	Yes	mild	5-8 Hours	Surgical mask	No	No	N/A	N/A	N/A	No
11-20	F	Student	No	Yes	Moderate	12 hours and above	N95	No	No	N/A	N/A	N/A	No
11-20	M	Student	No	Yes	mild	9-12 hours	Cloth	No	No	N/A	N/A	N/A	No
11-20	M	Self- employed	No	Yes	mild	9-12 hours	Cloth	Yes	No	Yes	1-3 months	No	Yes
11-20	M	Business	No	Yes	mild	9-12 hours	Cloth	No	No	N/A	N/A	N/A	No
11-20	M	Business	No	Yes	mild	5-8 Hours	Cloth	No	No	N/A	N/A	N/A	No
11-20	M	Student	No	Yes	mild	12 hours and above	Surgical mask	No	No	N/A	N/A	N/A	No
11-20	F	Student	No	Yes	mild	5-8 Hours	Surgical mask	No	No	N/A	N/A	N/A	No
11-20	F	Business	No	Yes	mild	never	N/A	No	No	N/A	N/A	N/A	No
11-20	F	Unemployed	Yes	Yes	mild	5-8 Hours	Surgical mask	No	No	N/A	N/A	N/A	No
11-20	M	Business	No	Yes	mild	5-8 Hours	Surgical mask	Yes	No	Yes	less than a month	No	Yes
11-20	F	Unemployed	No	Yes	mild	3-4 hours	Cloth	No	No	N/A	N/A	N/A	No
11-20	M	Business	No	Yes	Moderate	5-8 Hours	Surgical mask	No	No	N/A	N/A	N/A	No
11-20	F	Business	No	No	NA	3-4 hours	Surgical mask	No	No	N/A	N/A	N/A	No
11-20	F	Student	No	No	NA	9-12 hours	Surgical mask	No	No	N/A	N/A	N/A	No
11-20	F	Business	No	Yes	mild	3-4 hours	Cloth	Yes	No	Yes	1-3 months	No	Yes
11-20	F	Student	No	No	NA	12 hours and above	Surgical mask	No	No	N/A	N/A	N/A	No
11-20	F	Student	No	Yes	Moderate	1-2 hours	Cloth	No	No	N/A	N/A	N/A	No
11-20	M	Student	No	Yes	mild	1-2 hours	Surgical mask	No	No	N/A	N/A	N/A	No
11-20	F	Student	No	Yes	mild	1-2 hours	Cloth	No	No	N/A	N/A	N/A	No
11-20	F	Student	No	Yes	mild	1-2 hours	Cloth	Yes	No	Yes	1-3 months	No	Yes
11-20	M	Business	No	Yes	mild	3-4 hours	Cloth	Yes	No	No	less than a month	No	Yes
11-20	M	Student	No	Yes	mild	1-2 hours	Cloth	Yes	No	No	3-6 months	No	Yes
11-20	M	Farming	No	Yes	mild	3-4 hours	Cloth	No	No	N/A	N/A	N/A	No
11-20	F	Student	Yes	Yes	mild	3-4 hours	Cloth	Yes	No	Yes	3-6 months	No	Yes
11-20	M	Student	No	Yes	mild	3-4 hours	Surgical mask	No	No	N/A	N/A	N/A	No
11-20	M	Student	No	Yes	Moderate	5-8 Hours	Surgical mask	No	No	N/A	N/A	N/A	No
11-20	F	Unemployed	No	Yes	mild	1-2 hours	Cloth	No	No	N/A	N/A	N/A	No
11-20	M	Unemployed	No	Yes	Moderate	1-2 hours	Cloth	No	No	N/A	N/A	N/A	No
11-20	F	Student	No	Yes	mild	3-4 hours	Cloth	Yes	No	Yes	3-6 months	No	Yes
11-20	M	Student	No	Yes	mild	3-4 hours	Surgical mask	No	No	N/A	N/A	N/A	No
11-20	M	Unemployed	No	Yes	Moderate	5-8 Hours	Surgical mask	No	No	N/A	N/A	N/A	No
11-20	F	Unemployed	No	Yes	mild	1-2 hours	Cloth	No	No	N/A	N/A	N/A	No
11-20	M	Unemployed	No	Yes	Moderate	1-2 hours	Cloth	No	No	N/A	N/A	N/A	No
11-20	M	Business	No	Yes	mild	5-8 Hours	Cloth	No	No	N/A	N/A	N/A	No
11-20	M	Student	No	Yes	mild	5-8 Hours	Surgical mask	No	No	N/A	N/A	N/A	No
11-20	M	Student	No	Yes	Moderate	5-8 Hours	Surgical mask	No	No	N/A	N/A	N/A	No
11-20	F	Farming	No	Yes	Moderate	5-8 Hours	Surgical mask	No	No	N/A	N/A	N/A	No
11-20	M	Student	No	Yes	Moderate	3-4 hours	Surgical mask	No	No	N/A	N/A	N/A	No
11-20	M	Student	No	Yes	Moderate	5-8 Hours	Surgical mask	No	No	N/A	N/A	N/A	No
11-20	F	Student	No	Yes	severe	1-2 hours	Cloth	No	No	N/A	N/A	N/A	No
11-20	M	Student	No	Yes	Moderate	1-2 hours	Cloth	No	No	N/A	N/A	N/A	No
11-20	M	Business	No	Yes	mild	5-8 Hours	Cloth	No	No	N/A	N/A	N/A	No
11-20	M	Student	No	Yes	severe	5-8 Hours	Surgical mask	No	No	N/A	N/A	N/A	No
11-20	M	Student	No	Yes	Moderate	5-8 Hours	Surgical mask	No	No	N/A	N/A	N/A	No
11-20	F	Student	No	Yes	Moderate	1-2 hours	Cloth	No	No	N/A	N/A	N/A	No
11-20	M	Student	No	Yes	mild	1-2 hours	Surgical mask	No	No	N/A	N/A	N/A	No
11-20	F	Student	No	Yes	mild	1-2 hours	Cloth	No	No	N/A	N/A	N/A	No
11-20	F	Student	No	Yes	severe	1-2 hours	Cloth	Yes	No	Yes	1-3 months	No	Yes
11-20	M	Business	No	Yes	mild	3-4 hours	Cloth	Yes	No	No	less than a month	No	Yes
11-20	M	Student	No	Yes	severe	1-2 hours	Cloth	Yes	No	No	3-6 months	No	Yes
11-20	M	Student	No	Yes	severe	3-4 hours	Cloth	No	No	N/A	N/A	N/A	No
11-20	F	Student	No	Yes	severe	3-4 hours	Cloth	Yes	No	Yes	3-6 months	No	Yes
11-20	M	Student	No	Yes	severe	3-4 hours	Surgical mask	No	No	N/A	N/A	N/A	No
11-20	M	Student	No	Yes	severe	3-4 hours	Surgical mask	No	No	N/A	N/A	N/A	No
11-20	M	Student	No	Yes	Moderate	5-8 Hours	Surgical mask	No	No	N/A	N/A	N/A	No
11-20	F	Student	No	Yes	severe	1-2 hours	Cloth	No	No	N/A	N/A	N/A	No
11-20	M	Student	No	Yes	Moderate	1-2 hours	Cloth	No	No	N/A	N/A	N/A	No
11-20	M	Business	No	Yes	mild	5-8 Hours	Cloth	No	No	N/A	N/A	N/A	No
11-20	M	Student	No	Yes	severe	5-8 Hours	Surgical mask	No	No	N/A	N/A	N/A	No
11-20	M	Student	No	Yes	Moderate	5-8 Hours	Surgical mask	No	No	N/A	N/A	N/A	No
11-20	F	Student	No	Yes	Moderate	1-2 hours	Cloth	No	No	N/A	N/A	N/A	No
11-20	M	Student	No	Yes	mild	1-2 hours	Surgical mask	No	No	N/A	N/A	N/A	No
11-20	F	Student	No	Yes	mild	1-2 hours	Cloth	No	No	N/A	N/A	N/A	No
11-20	F	Student	No	Yes	severe	1-2 hours	Cloth	Yes	No	Yes	1-3 months	No	Yes
11-20	M	Business	No	Yes	mild	3-4 hours	Cloth	Yes	No	No	less than a month	No	Yes
11-20	M	Student	No	Yes	mild	1-2 hours	Cloth	Yes	No	No	3-6 months	No	Yes
11-20	M	Student	No	Yes	mild	3-4 hours	Cloth	No	No	N/A	N/A	N/A	No
11-20	M	Student	No	Yes	mild	3-4 hours	Surgical mask	No	No	N/A	N/A	N/A	No
11-20	F	Business	No	Yes	mild	1-2 hours	Cloth	Yes	No	Yes	6months and above	No	Yes
11-20	M	Student	Yes	Yes	mild	never	N/A	Yes	No	No	1-3 months	No	Yes
11-20	M	Business	Yes	Yes	mild	5-8 Hours	Surgical mask	No	No	N/A	N/A	N/A	No
11-20	M	Business	No	Yes	mild	3-4 hours	Surgical mask	No	No	N/A	N/A	N/A	No
11-20	M	Student	Yes	Yes	Moderate	9-12 hours	Surgical mask	Yes	No	Yes	1-3 months	Yes	Yes
11-20	M	Student	No	Yes	mild	3-4 hours	Cloth	No	No	N/A	N/A	N/A	No
11-20	F	Farming	No	Yes	Moderate	5-8 Hours	Cloth	No	No	N/A	N/A	N/A	No
11-20	F	Business	No	Yes	mild	3-4 hours	Cloth	No	No	N/A	N/A	N/A	No
11-20	F	Business	No	Yes	Moderate	5-8 Hours	Cloth	Yes	No	Yes	3-6 months	Yes	Yes
11-20	F	Student	Yes	Yes	mild	1-2 hours	Surgical mask	No	No	N/A	N/A	N/A	No
11-20	M	Student	No	Yes	mild	never	N/A	No	No	N/A	N/A	N/A	No
11-20	F	Business	Yes	Yes	mild	5-8 Hours	N95	Yes	No	Yes	3-6 months	Yes	Yes
11-20	F	Business	No	Yes	mild	5-8 Hours	Surgical mask	No	No	N/A	N/A	N/A	No
11-20	M	Student	No	Yes	severe	12 hours and above	Surgical mask	No	No	N/A	N/A	N/A	No
11-20	F	Business	No	Yes	severe	1-2 hours	Cloth	Yes	No	Yes	less than a month	Yes	Yes
11-20	F	Student	No	Yes	Moderate	3-4 hours	Surgical mask	No	No	N/A	N/A	N/A	No
11-20	F	Business	No	Yes	mild	5-8 Hours	N95	No	No	N/A	N/A	N/A	No
51 above	F	Business	Yes	Yes	Moderate	9-12 hours	Surgical mask	Yes	No	Yes	1-3 months	No	Yes
51 above	F	Business	No	No	NA	5-8 Hours	N95	No	No	N/A	N/A	N/A	No
41-50	F	Student	No	Yes	Moderate	1-2 hours	Surgical mask	No	No	N/A	N/A	N/A	No
41-50	M	Self- employed	No	No	NA	3-4 hours	Surgical mask	No	No	N/A	N/A	N/A	No
41-50	F	Student	No	No	NA	1-2 hours	Surgical mask	Yes	Yes	No	1-3 months	No	Yes
41-50	F	Student	No	No	NA	1-2 hours	Surgical mask	No	No	N/A	N/A	N/A	No
51 above	F	Student	No	No	NA	1-2 hours	Surgical mask	Yes	Yes	No	1-3 months	Yes	Yes
41-50	F	Business	No	Yes	mild	1-2 hours	N95	No	No	N/A	N/A	N/A	No
51 above	M	Business	No	Yes	mild	1-2 hours	Cloth	No	No	N/A	N/A	N/A	No
41-50	F	Business	No	Yes	mild	1-2 hours	Cloth	No	No	N/A	N/A	N/A	No
41-50	F	Business	No	Yes	Moderate	1-2 hours	Cloth	No	No	N/A	N/A	N/A	No
51 above	F	Business	Yes	Yes	mild	1-2 hours	Cloth	No	No	N/A	N/A	N/A	No
41-50	F	Business	No	No	NA	1-2 hours	Cloth	Yes	Yes	Yes	3-6 months	No	Yes
51 above	F	Business	No	Yes	Moderate	3-4 hours	Surgical mask	Yes	No	Yes	3-6 months	No	Yes
51 above	F	Business	No	No	NA	3-4 hours	Cloth	Yes	Yes	Yes	1 month	Yes	Yes
41-50	M	Business	Yes	Yes	mild	3-4 hours	Surgical mask	No	No	N/A	N/A	N/A	No
41-50	F	Business	Yes	No	NA	never	N/A	No	No	N/A	N/A	N/A	No
51 above	F	Business	Yes	No	NA	never	N/A	Yes	Yes	Yes	1 month	Yes	Yes
51 above	F	Business	No	Yes	mild	1-2 hours	Cloth	No	No	N/A	N/A	N/A	No
41-50	F	Student	No	No	NA	3-4 hours	Surgical mask	No	No	N/A	N/A	N/A	No
41-50	F	Student	No	No	NA	3-4 hours	Surgical mask	No	No	N/A	N/A	N/A	No
41-50	M	Self- employed	No	Yes	mild	9-12 hours	Surgical mask	No	No	N/A	N/A	N/A	No
51 above	M	Self- employed	Yes	No	NA	9-12 hours	Cloth	Yes	Yes	No	1-3 months	No	Yes
41-50	M	Self- employed	Yes	Yes	mild	1-2 hours	Cloth	Yes	No	Yes	1-3 months	No	Yes
41-50	F	Student	No	No	NA	9-12 hours	Surgical mask	No	No	N/A	N/A	N/A	No
41-50	M	Self- employed	No	No	NA	3-4 hours	Surgical mask	No	No	N/A	N/A	N/A	No
41-50	M	Business	No	No	NA	12 hours and above	Cloth	No	No	N/A	N/A	N/A	No
41-50	M	Self- employed	No	Yes	Moderate	5-8 Hours	Surgical mask	No	No	N/A	N/A	N/A	No
41-50	F	Self- employed	No	No	NA	5-8 Hours	Surgical mask	No	No	N/A	N/A	N/A	No
41-50	F	Student	No	No	NA	1-2 hours	Surgical mask	No	No	N/A	N/A	N/A	No
51 above	F	Self- employed	No	No	NA	3-4 hours	Surgical mask	No	No	N/A	N/A	N/A	No
51 above	M	Business	No	No	NA	5-8 Hours	Cloth	No	No	N/A	N/A	N/A	No
51 above	M	Student	Yes	Yes	Moderate	12 hours and above	Surgical mask	Yes	No	No	1-3 months	Yes	Yes
41-50	F	Student	No	No	NA	1-2 hours	Surgical mask	No	No	N/A	N/A	N/A	No
41-50	M	Business	No	No	NA	1-2 hours	Surgical mask	No	No	N/A	N/A	N/A	No
41-50	M	Student	No	No	NA	3-4 hours	Surgical mask	No	No	N/A	N/A	N/A	No
51 above	F	Unemployed	No	No	NA	1-2 hours	N95	No	No	N/A	N/A	N/A	No
41-50	F	Unemployed	Yes	No	NA	1-2 hours	Cloth	No	No	N/A	N/A	N/A	No
51 above	M	Self- employed	No	No	NA	1-2 hours	Surgical mask	No	No	N/A	N/A	N/A	No
41-50	F	Self- employed	No	No	NA	5-8 Hours	Surgical mask	No	No	N/A	N/A	N/A	No
51 above	F	Self- employed	No	No	NA	3-4 hours	Surgical mask	No	No	N/A	N/A	N/A	No
41-50	F	Unemployed	Yes	Yes	mild	5-8 Hours	N95	Yes	No	No	1-3 months	Yes	Yes
41-50	F	Unemployed	No	Yes	severe	3-4 hours	N95	No	No	N/A	N/A	N/A	No
51 above	M	Business	No	No	NA	1-2 hours	Surgical mask	No	No	N/A	N/A	N/A	No
51 above	M	Unemployed	Yes	No	NA	3-4 hours	Surgical mask	No	No	N/A	N/A	N/A	No
11-20	F	Unemployed	Yes	No	NA	3-4 hours	Cloth	No	No	N/A	N/A	N/A	No
11-20	F	Unemployed	Yes	Yes	Moderate	1-2 hours	Surgical mask	No	No	N/A	N/A	N/A	No
11-20	F	Unemployed	No	No	NA	1-2 hours	Surgical mask	No	No	N/A	N/A	N/A	No
11-20	F	Unemployed	No	No	NA	3-4 hours	Cloth	No	No	N/A	N/A	N/A	No
11-20	F	Unemployed	Yes	No	NA	3-4 hours	Cloth	No	No	N/A	N/A	N/A	No
21-30	F	Business	No	No	NA	5-8 Hours	N95	No	No	N/A	N/A	N/A	No
11-20	F	Unemployed	No	No	NA	1-2 hours	Surgical mask	No	No	N/A	N/A	N/A	No
11-20	F	Unemployed	No	No	NA	3-4 hours	Cloth	No	No	N/A	N/A	N/A	No
11-20	F	Unemployed	No	No	NA	1-2 hours	Surgical mask	No	No	N/A	N/A	N/A	No
21-30	F	Self- employed	No	No	NA	1-2 hours	Surgical mask	No	No	N/A	N/A	N/A	No
11-20	F	Unemployed	Yes	Yes	Moderate	1-2 hours	Surgical mask	No	No	N/A	N/A	N/A	No
21-30	F	Unemployed	No	No	NA	5-8 Hours	N95	Yes	Yes	Yes	less than a month	No	Yes
11-20	M	Unemployed	No	No	NA	5-8 Hours	Surgical mask	No	No	N/A	N/A	N/A	No
21-30	F	Self- employed	No	Yes	mild	1-2 hours	Cloth	Yes	No	No	less than a month	No	Yes
51 above	F	Self- employed	No	No	NA	12 hours and above	Cloth	No	No	N/A	N/A	N/A	No
41-50	F	Business	No	No	NA	3-4 hours	Cloth	No	No	N/A	N/A	N/A	No
41-50	M	Business	No	Yes	mild	1-2 hours	Cloth	Yes	No	Yes	3-6 months	Yes	Yes
